# Supplementary material for: The Landscape of Somatic Copy Number Alterations in Head and Neck Squamous Cell Carcinoma
Source: Front Oncol. 2020 Mar 12;10:321. doi: 10.3389/fonc.2020.00321 (PMC7080958; doi:10.3389/fonc.2020.00321)
Supplement: Supplementary file 2 [file Table_2.XLS]

## Sheet: Supplementary Table 2 GEO
Supplementary Table 2. The detailed information of 1395 HNSCC samples collected from GEO and TCGA. The distinction of diagnosis and tumor site was made according to the available information in GEO and TCGA databases.
GEO sample accession	GEO study accession	GEO platform accession	Diagnosis	Tumor site
GSM301576	GSE11938	GPL4091	OSCC	Oral cavity
GSM301577	GSE11938	GPL4091	OSCC	Oral cavity
GSM301578	GSE11938	GPL4091	OSCC	Oral cavity
GSM301579	GSE11938	GPL4091	OSCC	Oral cavity
GSM301580	GSE11938	GPL4091	Pharynx squamous cell carcinoma	Oropharynx
GSM827146	GSE20306	GPL3720	HNSCC	NA
GSM827154	GSE20306	GPL3720	HNSCC	Oral cavity
GSM827179	GSE20306	GPL3720	HNSCC	Oral cavity
GSM827187	GSE20306	GPL3720	HNSCC	Oral cavity
GSM827188	GSE20306	GPL3720	HNSCC	Oral cavity
GSM827190	GSE20306	GPL3720	HNSCC	Oral cavity
GSM827191	GSE20306	GPL3720	HNSCC	Oral cavity
GSM827195	GSE20306	GPL3720	HNSCC	Oral cavity
GSM827203	GSE20306	GPL3720	HNSCC	Oral cavity
GSM827216	GSE20306	GPL3720	HNSCC	Oral cavity
GSM827220	GSE20306	GPL3720	HNSCC	Oral cavity
GSM827230	GSE20306	GPL3720	HNSCC	Oral cavity
GSM827233	GSE20306	GPL3720	HNSCC	Oral cavity
GSM827234	GSE20306	GPL3720	HNSCC	Oral cavity
GSM827235	GSE20306	GPL3720	HNSCC	Oral cavity
GSM827311	GSE20306	GPL3720	HNSCC	Oral cavity
GSM827321	GSE20306	GPL3720	HNSCC	Oral cavity
GSM827340	GSE20306	GPL3720	HNSCC	Oropharynx
GSM827436	GSE20306	GPL3720	HNSCC	Oral cavity
GSM827453	GSE20306	GPL3720	HNSCC	Oral cavity
GSM827457	GSE20306	GPL3720	HNSCC	Oral cavity
GSM523619	GSE20939	GPL3720	OSCC	Oral cavity
GSM523621	GSE20939	GPL3720	OSCC	Oral cavity
GSM523623	GSE20939	GPL3720	OSCC	Oral cavity
GSM523625	GSE20939	GPL3720	OSCC	Oral cavity
GSM523627	GSE20939	GPL3720	OSCC	Oral cavity
GSM523629	GSE20939	GPL3720	OSCC	Oral cavity
GSM523631	GSE20939	GPL3720	OSCC	Oral cavity
GSM523633	GSE20939	GPL3720	Larynx squamous cell carcinoma	Larynx
GSM523635	GSE20939	GPL3720	OSCC	Oral cavity
GSM523637	GSE20939	GPL3720	Pharynx squamous cell carcinoma	Oropharynx
GSM523639	GSE20939	GPL3720	OSCC	Oral cavity
GSM523641	GSE20939	GPL3720	OSCC	Oral cavity
GSM523643	GSE20939	GPL3720	OSCC	Oral cavity
GSM523645	GSE20939	GPL3720	Larynx squamous cell carcinoma	Larynx
GSM523647	GSE20939	GPL3720	Pharynx squamous cell carcinoma	Oropharynx
GSM523649	GSE20939	GPL3720	OSCC	Oral cavity
GSM523651	GSE20939	GPL3720	OSCC	Oral cavity
GSM523653	GSE20939	GPL3720	OSCC	Oral cavity
GSM523655	GSE20939	GPL3720	OSCC	Oral cavity
GSM587481	GSE23831	GPL4093,GPL10722	OSCC	Oral cavity
GSM587482	GSE23831	GPL4093,GPL10722	OSCC	Oral cavity
GSM587483	GSE23831	GPL4093,GPL10722	OSCC	Oral cavity
GSM587484	GSE23831	GPL4093,GPL10722	OSCC	Oral cavity
GSM587485	GSE23831	GPL4093,GPL10722	OSCC	Oral cavity
GSM587486	GSE23831	GPL4093,GPL10722	OSCC	Oral cavity
GSM587487	GSE23831	GPL4093,GPL10722	OSCC	Oral cavity
GSM587488	GSE23831	GPL4093,GPL10722	OSCC	Oral cavity
GSM587489	GSE23831	GPL4093,GPL10722	OSCC	Oral cavity
GSM587490	GSE23831	GPL4093,GPL10722	OSCC	Oral cavity
GSM587491	GSE23831	GPL4093,GPL10722	OSCC	Oral cavity
GSM587492	GSE23831	GPL4093,GPL10722	OSCC	Oral cavity
GSM587493	GSE23831	GPL4093,GPL10722	OSCC	Oral cavity
GSM587494	GSE23831	GPL4093,GPL10722	OSCC	Oral cavity
GSM587495	GSE23831	GPL4093,GPL10722	OSCC	Oral cavity
GSM587496	GSE23831	GPL4093,GPL10722	OSCC	Oral cavity
GSM587497	GSE23831	GPL4093,GPL10722	OSCC	Oral cavity
GSM587498	GSE23831	GPL4093,GPL10722	OSCC	Oral cavity
GSM587499	GSE23831	GPL4093,GPL10722	OSCC	Oral cavity
GSM587500	GSE23831	GPL4093,GPL10722	OSCC	Oral cavity
GSM587501	GSE23831	GPL4093,GPL10722	OSCC	Oral cavity
GSM587502	GSE23831	GPL4093,GPL10722	OSCC	Oral cavity
GSM587503	GSE23831	GPL4093,GPL10722	OSCC	Oral cavity
GSM587504	GSE23831	GPL4093,GPL10722	OSCC	Oral cavity
GSM587505	GSE23831	GPL4093,GPL10722	OSCC	Oral cavity
GSM587506	GSE23831	GPL4093,GPL10722	OSCC	Oral cavity
GSM587507	GSE23831	GPL4093,GPL10722	OSCC	Oral cavity
GSM587508	GSE23831	GPL4093,GPL10722	OSCC	Oral cavity
GSM587509	GSE23831	GPL4093,GPL10722	OSCC	Oral cavity
GSM587510	GSE23831	GPL4093,GPL10722	OSCC	Oral cavity
GSM587511	GSE23831	GPL4093,GPL10722	OSCC	Oral cavity
GSM587512	GSE23831	GPL4093,GPL10722	OSCC	Oral cavity
GSM587513	GSE23831	GPL4093,GPL10722	OSCC	Oral cavity
GSM587514	GSE23831	GPL4093,GPL10722	OSCC	Oral cavity
GSM587515	GSE23831	GPL4093,GPL10722	OSCC	Oral cavity
GSM587516	GSE23831	GPL4093,GPL10722	OSCC	Oral cavity
GSM587517	GSE23831	GPL4093,GPL10722	OSCC	Oral cavity
GSM587518	GSE23831	GPL4093,GPL10722	OSCC	Oral cavity
GSM587519	GSE23831	GPL4093,GPL10722	OSCC	Oral cavity
GSM587520	GSE23831	GPL4093,GPL10722	OSCC	Oral cavity
GSM587521	GSE23831	GPL4093,GPL10722	OSCC	Oral cavity
GSM587522	GSE23831	GPL4093,GPL10722	OSCC	Oral cavity
GSM587523	GSE23831	GPL4093,GPL10722	OSCC	Oral cavity
GSM587524	GSE23831	GPL4093,GPL10722	OSCC	Oral cavity
GSM587525	GSE23831	GPL4093,GPL10722	OSCC	Oral cavity
GSM587526	GSE23831	GPL4093,GPL10722	OSCC	Oral cavity
GSM587527	GSE23831	GPL4093,GPL10722	OSCC	Oral cavity
GSM587528	GSE23831	GPL4093,GPL10722	OSCC	Oral cavity
GSM587529	GSE23831	GPL4093,GPL10722	OSCC	Oral cavity
GSM587530	GSE23831	GPL4093,GPL10722	OSCC	Oral cavity
GSM587531	GSE23831	GPL4093,GPL10722	OSCC	Oral cavity
GSM587532	GSE23831	GPL4093,GPL10722	OSCC	Oral cavity
GSM587533	GSE23831	GPL4093,GPL10722	OSCC	Oral cavity
GSM587534	GSE23831	GPL4093,GPL10722	OSCC	Oral cavity
GSM587535	GSE23831	GPL4093,GPL10722	OSCC	Oral cavity
GSM587536	GSE23831	GPL4093,GPL10722	OSCC	Oral cavity
GSM587537	GSE23831	GPL4093,GPL10722	OSCC	Oral cavity
GSM587538	GSE23831	GPL4093,GPL10722	OSCC	Oral cavity
GSM587539	GSE23831	GPL4093,GPL10722	OSCC	Oral cavity
GSM587540	GSE23831	GPL4093,GPL10722	OSCC	Oral cavity
GSM617660	GSE25103	GPL6801	OSCC	NA
GSM617661	GSE25103	GPL6801	OSCC	NA
GSM617662	GSE25103	GPL6801	OSCC	NA
GSM617663	GSE25103	GPL6801	OSCC	NA
GSM617664	GSE25103	GPL6801	OSCC	NA
GSM617665	GSE25103	GPL6801	OSCC	NA
GSM617666	GSE25103	GPL6801	OSCC	NA
GSM617667	GSE25103	GPL6801	OSCC	NA
GSM617668	GSE25103	GPL6801	OSCC	NA
GSM617669	GSE25103	GPL6801	OSCC	NA
GSM617670	GSE25103	GPL6801	OSCC	NA
GSM617671	GSE25103	GPL6801	OSCC	NA
GSM617672	GSE25103	GPL6801	OSCC	NA
GSM617673	GSE25103	GPL6801	OSCC	NA
GSM617674	GSE25103	GPL6801	OSCC	NA
GSM617675	GSE25103	GPL6801	OSCC	NA
GSM617676	GSE25103	GPL6801	OSCC	NA
GSM617677	GSE25103	GPL6801	OSCC	NA
GSM617678	GSE25103	GPL6801	OSCC	NA
GSM617679	GSE25103	GPL6801	OSCC	NA
GSM617680	GSE25103	GPL6801	OSCC	NA
GSM617681	GSE25103	GPL6801	OSCC	NA
GSM617682	GSE25103	GPL6801	OSCC	NA
GSM617683	GSE25103	GPL6801	OSCC	NA
GSM617684	GSE25103	GPL6801	OSCC	NA
GSM617685	GSE25103	GPL6801	OSCC	NA
GSM617686	GSE25103	GPL6801	OSCC	NA
GSM617687	GSE25103	GPL6801	OSCC	NA
GSM617688	GSE25103	GPL6801	OSCC	NA
GSM617689	GSE25103	GPL6801	OSCC	NA
GSM617690	GSE25103	GPL6801	OSCC	NA
GSM617691	GSE25103	GPL6801	OSCC	NA
GSM617692	GSE25103	GPL6801	OSCC	NA
GSM617693	GSE25103	GPL6801	OSCC	NA
GSM617694	GSE25103	GPL6801	OSCC	NA
GSM617695	GSE25103	GPL6801	OSCC	NA
GSM617696	GSE25103	GPL6801	OSCC	NA
GSM617697	GSE25103	GPL6801	OSCC	NA
GSM617698	GSE25103	GPL6801	OSCC	NA
GSM617699	GSE25103	GPL6801	OSCC	NA
GSM617700	GSE25103	GPL6801	OSCC	NA
GSM617701	GSE25103	GPL6801	OSCC	NA
GSM617702	GSE25103	GPL6801	OSCC	NA
GSM617703	GSE25103	GPL6801	OSCC	NA
GSM617704	GSE25103	GPL6801	OSCC	NA
GSM617705	GSE25103	GPL6801	OSCC	NA
GSM617706	GSE25103	GPL6801	OSCC	NA
GSM617707	GSE25103	GPL6801	OSCC	NA
GSM617708	GSE25103	GPL6801	OSCC	NA
GSM617709	GSE25103	GPL6801	OSCC	NA
GSM617710	GSE25103	GPL6801	OSCC	NA
GSM617711	GSE25103	GPL6801	OSCC	NA
GSM617712	GSE25103	GPL6801	OSCC	NA
GSM617713	GSE25103	GPL6801	OSCC	NA
GSM617714	GSE25103	GPL6801	OSCC	NA
GSM617715	GSE25103	GPL6801	OSCC	NA
GSM617716	GSE25103	GPL6801	OSCC	NA
GSM617717	GSE25103	GPL6801	OSCC	NA
GSM617718	GSE25103	GPL6801	OSCC	NA
GSM617719	GSE25103	GPL6801	OSCC	NA
GSM617720	GSE25103	GPL6801	OSCC	NA
GSM617721	GSE25103	GPL6801	OSCC	NA
GSM617722	GSE25103	GPL6801	OSCC	NA
GSM617723	GSE25103	GPL6801	OSCC	NA
GSM617724	GSE25103	GPL6801	OSCC	NA
GSM617725	GSE25103	GPL6801	OSCC	NA
GSM617726	GSE25103	GPL6801	OSCC	NA
GSM617727	GSE25103	GPL6801	OSCC	NA
GSM617728	GSE25103	GPL6801	OSCC	NA
GSM617729	GSE25103	GPL6801	OSCC	NA
GSM617730	GSE25103	GPL6801	OSCC	NA
GSM617731	GSE25103	GPL6801	OSCC	NA
GSM617732	GSE25103	GPL6801	OSCC	NA
GSM617733	GSE25103	GPL6801	OSCC	NA
GSM617734	GSE25103	GPL6801	OSCC	NA
GSM617735	GSE25103	GPL6801	OSCC	NA
GSM617736	GSE25103	GPL6801	OSCC	NA
GSM617737	GSE25103	GPL6801	OSCC	NA
GSM617738	GSE25103	GPL6801	OSCC	NA
GSM617739	GSE25103	GPL6801	OSCC	NA
GSM617740	GSE25103	GPL6801	OSCC	NA
GSM617741	GSE25103	GPL6801	OSCC	NA
GSM617742	GSE25103	GPL6801	OSCC	NA
GSM617743	GSE25103	GPL6801	OSCC	NA
GSM617744	GSE25103	GPL6801	OSCC	NA
GSM617745	GSE25103	GPL6801	OSCC	NA
GSM617746	GSE25103	GPL6801	OSCC	NA
GSM617747	GSE25103	GPL6801	OSCC	NA
GSM617748	GSE25103	GPL6801	OSCC	NA
GSM617749	GSE25103	GPL6801	OSCC	NA
GSM617750	GSE25103	GPL6801	OSCC	NA
GSM617751	GSE25103	GPL6801	OSCC	NA
GSM617752	GSE25103	GPL6801	OSCC	NA
GSM617753	GSE25103	GPL6801	OSCC	NA
GSM617754	GSE25103	GPL6801	OSCC	NA
GSM617755	GSE25103	GPL6801	OSCC	NA
GSM617756	GSE25103	GPL6801	OSCC	NA
GSM617757	GSE25103	GPL6801	OSCC	NA
GSM617758	GSE25103	GPL6801	OSCC	NA
GSM617759	GSE25103	GPL6801	OSCC	NA
GSM617760	GSE25103	GPL6801	OSCC	NA
GSM617761	GSE25103	GPL6801	OSCC	NA
GSM617762	GSE25103	GPL6801	OSCC	NA
GSM617763	GSE25103	GPL6801	OSCC	NA
GSM617764	GSE25103	GPL6801	OSCC	NA
GSM617765	GSE25103	GPL6801	OSCC	NA
GSM617766	GSE25103	GPL6801	OSCC	NA
GSM617767	GSE25103	GPL6801	OSCC	NA
GSM617768	GSE25103	GPL6801	OSCC	NA
GSM617769	GSE25103	GPL6801	OSCC	NA
GSM617770	GSE25103	GPL6801	OSCC	NA
GSM617771	GSE25103	GPL6801	OSCC	NA
GSM792236	GSE31984	GPL3720	OSCC	Oral cavity
GSM792237	GSE31984	GPL3720	OSCC	Oral cavity
GSM792238	GSE31984	GPL3720	OSCC	Oral cavity
GSM792239	GSE31984	GPL3720	OSCC	Oral cavity
GSM792240	GSE31984	GPL3720	OSCC	Oral cavity
GSM792241	GSE31984	GPL3720	OSCC	Oral cavity
GSM792242	GSE31984	GPL3720	OSCC	Oral cavity
GSM792243	GSE31984	GPL3720	OSCC	Oral cavity
GSM792244	GSE31984	GPL3720	OSCC	Oral cavity
GSM792245	GSE31984	GPL3720	OSCC	Oral cavity
GSM792246	GSE31984	GPL3720	OSCC	Oral cavity
GSM792247	GSE31984	GPL3720	OSCC	Oral cavity
GSM792248	GSE31984	GPL3720	OSCC	Oral cavity
GSM792249	GSE31984	GPL3720	OSCC	Oral cavity
GSM792250	GSE31984	GPL3720	OSCC	Oral cavity
GSM792251	GSE31984	GPL3720	OSCC	Oral cavity
GSM792252	GSE31984	GPL3720	OSCC	Oral cavity
GSM792253	GSE31984	GPL3720	OSCC	Oral cavity
GSM792254	GSE31984	GPL3720	OSCC	Oral cavity
GSM792255	GSE31984	GPL3720	OSCC	Oral cavity
GSM792256	GSE31984	GPL3720	OSCC	Oral cavity
GSM792257	GSE31984	GPL3720	OSCC	Oral cavity
GSM792258	GSE31984	GPL3720	OSCC	Oral cavity
GSM792259	GSE31984	GPL3720	OSCC	Oral cavity
GSM792260	GSE31984	GPL3720	OSCC	Oral cavity
GSM792261	GSE31984	GPL3720	OSCC	Oral cavity
GSM792262	GSE31984	GPL3720	OSCC	Oral cavity
GSM792263	GSE31984	GPL3720	OSCC	Oral cavity
GSM792264	GSE31984	GPL3720	OSCC	Oral cavity
GSM792265	GSE31984	GPL3720	OSCC	Oral cavity
GSM792266	GSE31984	GPL3720	OSCC	Oral cavity
GSM792267	GSE31984	GPL3720	OSCC	Oral cavity
GSM792268	GSE31984	GPL3720	OSCC	Oral cavity
GSM792269	GSE31984	GPL3720	OSCC	Oral cavity
GSM792270	GSE31984	GPL3720	OSCC	Oral cavity
GSM792271	GSE31984	GPL3720	OSCC	Oral cavity
GSM792272	GSE31984	GPL3720	OSCC	Oral cavity
GSM792273	GSE31984	GPL3720	OSCC	Oral cavity
GSM792274	GSE31984	GPL3720	OSCC	Oral cavity
GSM792275	GSE31984	GPL3720	OSCC	Oral cavity
GSM792276	GSE31984	GPL3720	OSCC	Oral cavity
GSM792277	GSE31984	GPL3720	OSCC	Oral cavity
GSM792278	GSE31984	GPL3720	OSCC	Oral cavity
GSM792279	GSE31984	GPL3720	OSCC	Oral cavity
GSM792280	GSE31984	GPL3720	OSCC	Oral cavity
GSM792281	GSE31984	GPL3720	OSCC	Oral cavity
GSM792282	GSE31984	GPL3720	OSCC	Oral cavity
GSM792283	GSE31984	GPL3720	OSCC	Oral cavity
GSM792284	GSE31984	GPL3720	OSCC	Oral cavity
GSM792285	GSE31984	GPL3720	OSCC	Oral cavity
GSM792286	GSE31984	GPL3720	OSCC	Oral cavity
GSM792287	GSE31984	GPL3720	OSCC	Oral cavity
GSM792288	GSE31984	GPL3720	OSCC	Oral cavity
GSM792289	GSE31984	GPL3720	OSCC	Oral cavity
GSM792290	GSE31984	GPL3720	OSCC	Oral cavity
GSM792291	GSE31984	GPL3720	OSCC	Oral cavity
GSM792292	GSE31984	GPL3720	OSCC	Oral cavity
GSM792293	GSE31984	GPL3720	OSCC	Oral cavity
GSM792294	GSE31984	GPL3720	OSCC	Oral cavity
GSM792295	GSE31984	GPL3720	OSCC	Oral cavity
GSM822542	GSE33229	GPL6801	HNSCC	Oropharynx
GSM822543	GSE33229	GPL6801	HNSCC	Larynx
GSM822544	GSE33229	GPL6801	HNSCC	Larynx
GSM822545	GSE33229	GPL6801	HNSCC	Oral cavity
GSM822546	GSE33229	GPL6801	HNSCC	Oral cavity
GSM822547	GSE33229	GPL6801	HNSCC	Larynx
GSM822548	GSE33229	GPL6801	HNSCC	Oral cavity
GSM822549	GSE33229	GPL6801	HNSCC	Oral cavity
GSM822550	GSE33229	GPL6801	HNSCC	Oral cavity
GSM822551	GSE33229	GPL6801	HNSCC	Oral cavity
GSM822552	GSE33229	GPL6801	HNSCC	Oropharynx
GSM822553	GSE33229	GPL6801	HNSCC	Larynx
GSM822554	GSE33229	GPL6801	HNSCC	Larynx
GSM822555	GSE33229	GPL6801	HNSCC	Oral cavity
GSM822556	GSE33229	GPL6801	HNSCC	Larynx
GSM822557	GSE33229	GPL6801	HNSCC	Larynx
GSM822558	GSE33229	GPL6801	HNSCC	Oropharynx
GSM822559	GSE33229	GPL6801	HNSCC	Oropharynx
GSM822560	GSE33229	GPL6801	HNSCC	Larynx
GSM822561	GSE33229	GPL6801	HNSCC	Oropharynx
GSM822562	GSE33229	GPL6801	HNSCC	Oropharynx
GSM822563	GSE33229	GPL6801	HNSCC	Oropharynx
GSM822564	GSE33229	GPL6801	HNSCC	Oropharynx
GSM822565	GSE33229	GPL6801	HNSCC	Larynx
GSM822566	GSE33229	GPL6801	HNSCC	Oropharynx
GSM822567	GSE33229	GPL6801	HNSCC	Oral cavity
GSM822568	GSE33229	GPL6801	HNSCC	Larynx
GSM822569	GSE33229	GPL6801	HNSCC	Oropharynx
GSM822570	GSE33229	GPL6801	HNSCC	Larynx
GSM822571	GSE33229	GPL6801	HNSCC	Oropharynx
GSM822572	GSE33229	GPL6801	HNSCC	Oropharynx
GSM822573	GSE33229	GPL6801	HNSCC	Larynx
GSM822574	GSE33229	GPL6801	HNSCC	Oropharynx
GSM822575	GSE33229	GPL6801	HNSCC	Larynx
GSM822576	GSE33229	GPL6801	HNSCC	Oropharynx
GSM822577	GSE33229	GPL6801	HNSCC	Oropharynx
GSM822578	GSE33229	GPL6801	HNSCC	Oropharynx
GSM822579	GSE33229	GPL6801	HNSCC	Oral cavity
GSM822580	GSE33229	GPL6801	HNSCC	Oropharynx
GSM822581	GSE33229	GPL6801	HNSCC	Oral cavity
GSM822582	GSE33229	GPL6801	HNSCC	Larynx
GSM822583	GSE33229	GPL6801	HNSCC	Larynx
GSM822584	GSE33229	GPL6801	HNSCC	Larynx
GSM822585	GSE33229	GPL6801	HNSCC	Larynx
GSM840038	GSE33983	GPL8736	OSCC	Oral cavity
GSM840039	GSE33983	GPL8736	OSCC	Oral cavity
GSM840040	GSE33983	GPL8736	OSCC	Oral cavity
GSM840041	GSE33983	GPL8736	OSCC	Oral cavity
GSM840042	GSE33983	GPL8736	OSCC	Oral cavity
GSM840043	GSE33983	GPL8736	OSCC	Oral cavity
GSM840044	GSE33983	GPL8736	OSCC	Oral cavity
GSM840045	GSE33983	GPL8736	OSCC	Oral cavity
GSM840046	GSE33983	GPL8736	OSCC	Oral cavity
GSM840047	GSE33983	GPL8736	OSCC	Oral cavity
GSM840048	GSE33983	GPL8736	OSCC	Oral cavity
GSM840049	GSE33983	GPL8736	OSCC	Oral cavity
GSM840050	GSE33983	GPL8736	OSCC	Oral cavity
GSM840051	GSE33983	GPL8736	OSCC	Oral cavity
GSM840052	GSE33983	GPL8736	OSCC	Oral cavity
GSM840053	GSE33983	GPL8736	OSCC	Oral cavity
GSM840054	GSE33983	GPL8736	OSCC	Oral cavity
GSM840055	GSE33983	GPL8736	OSCC	Oral cavity
GSM840056	GSE33983	GPL8736	OSCC	Oral cavity
GSM840057	GSE33983	GPL8736	OSCC	Oral cavity
GSM840058	GSE33983	GPL8736	OSCC	Oral cavity
GSM840059	GSE33983	GPL8736	OSCC	Oral cavity
GSM840060	GSE33983	GPL8736	OSCC	Oral cavity
GSM840061	GSE33983	GPL8736	OSCC	Oral cavity
GSM840062	GSE33983	GPL8736	OSCC	Oral cavity
GSM840063	GSE33983	GPL8736	OSCC	Oral cavity
GSM840064	GSE33983	GPL8736	OSCC	Oral cavity
GSM840065	GSE33983	GPL8736	OSCC	Oral cavity
GSM840066	GSE33983	GPL8736	OSCC	Oral cavity
GSM840067	GSE33983	GPL8736	OSCC	Oral cavity
GSM840068	GSE33983	GPL8736	OSCC	Oral cavity
GSM850360	GSE34507	GPL3720	OSCC	Oral cavity
GSM850361	GSE34507	GPL3720	OSCC	Oral cavity
GSM850362	GSE34507	GPL3720	OSCC	Oral cavity
GSM850363	GSE34507	GPL3720	OSCC	Oral cavity
GSM850364	GSE34507	GPL3720	OSCC	Oral cavity
GSM850365	GSE34507	GPL3720	OSCC	Oral cavity
GSM850366	GSE34507	GPL3720	OSCC	Oral cavity
GSM850367	GSE34507	GPL3720	OSCC	Oral cavity
GSM850368	GSE34507	GPL3720	OSCC	Oral cavity
GSM850369	GSE34507	GPL3720	OSCC	Oral cavity
GSM850370	GSE34507	GPL3720	OSCC	Oral cavity
GSM850371	GSE34507	GPL3720	OSCC	Oral cavity
GSM850372	GSE34507	GPL3720	OSCC	Oral cavity
GSM850373	GSE34507	GPL3720	OSCC	Oral cavity
GSM850374	GSE34507	GPL3720	OSCC	NA
GSM850375	GSE34507	GPL3720	OSCC	Oral cavity
GSM850376	GSE34507	GPL3720	OSCC	Oral cavity
GSM850377	GSE34507	GPL3720	OSCC	Oral cavity
GSM850378	GSE34507	GPL3720	OSCC	Oral cavity
GSM850379	GSE34507	GPL3720	OSCC	NA
GSM850380	GSE34507	GPL3720	OSCC	NA
GSM850381	GSE34507	GPL3720	OSCC	NA
GSM850382	GSE34507	GPL3720	OSCC	NA
GSM850383	GSE34507	GPL3720	OSCC	NA
GSM850384	GSE34507	GPL3720	OSCC	NA
GSM850385	GSE34507	GPL3720	OSCC	NA
GSM850386	GSE34507	GPL3720	OSCC	NA
GSM850387	GSE34507	GPL3720	OSCC	NA
GSM901092	GSE36790	GPL6801	HNSCC	Oral cavity
GSM901093	GSE36790	GPL6801	HNSCC	Oral cavity
GSM901094	GSE36790	GPL6801	HNSCC	Oral cavity
GSM901095	GSE36790	GPL6801	HNSCC	Oral cavity
GSM901096	GSE36790	GPL6801	HNSCC	Larynx
GSM901097	GSE36790	GPL6801	HNSCC	Oral cavity
GSM901098	GSE36790	GPL6801	HNSCC	Larynx
GSM901099	GSE36790	GPL6801	HNSCC	Larynx
GSM901100	GSE36790	GPL6801	HNSCC	Larynx
GSM901101	GSE36790	GPL6801	HNSCC	Oral cavity
GSM966671	GSE39367	GPL6801	OSCC	Oral cavity
GSM966672	GSE39367	GPL6801	OSCC	Oral cavity
GSM966673	GSE39367	GPL6801	Larynx squamous cell carcinoma	Larynx
GSM966674	GSE39367	GPL6801	OSCC	Oral cavity
GSM966675	GSE39367	GPL6801	Head and neck squamous cell carcinoma	NA
GSM966676	GSE39367	GPL6801	Larynx squamous cell carcinoma	Larynx
GSM966677	GSE39367	GPL6801	OSCC	Oral cavity
GSM966678	GSE39367	GPL6801	Oropharynx squamous cell carcinoma	Oropharynx
GSM966679	GSE39367	GPL6801	OSCC	Oral cavity
GSM966680	GSE39367	GPL6801	OSCC	Oral cavity
GSM966681	GSE39367	GPL6801	OSCC	Oral cavity
GSM966682	GSE39367	GPL6801	Oropharynx squamous cell carcinoma	Oropharynx
GSM966683	GSE39367	GPL6801	Larynx squamous cell carcinoma	Larynx
GSM966684	GSE39367	GPL6801	Oropharynx squamous cell carcinoma	Oropharynx
GSM966685	GSE39367	GPL6801	Larynx squamous cell carcinoma	Larynx
GSM966686	GSE39367	GPL6801	Larynx squamous cell carcinoma	Larynx
GSM966687	GSE39367	GPL6801	Larynx squamous cell carcinoma	Larynx
GSM966688	GSE39367	GPL6801	OSCC	Oral cavity
GSM966689	GSE39367	GPL6801	OSCC	Oral cavity
GSM966690	GSE39367	GPL6801	Oropharynx squamous cell carcinoma	Oropharynx
GSM966691	GSE39367	GPL6801	Oropharynx squamous cell carcinoma	Oropharynx
GSM966692	GSE39367	GPL6801	OSCC	Oral cavity
GSM966693	GSE39367	GPL6801	OSCC	Oral cavity
GSM966694	GSE39367	GPL6801	Hypopharynx squamous cell carcinoma	Hypopharynx
GSM966695	GSE39367	GPL6801	Hypopharynx squamous cell carcinoma	Hypopharynx
GSM966696	GSE39367	GPL6801	OSCC	Oral cavity
GSM966697	GSE39367	GPL6801	Larynx squamous cell carcinoma	Larynx
GSM966698	GSE39367	GPL6801	OSCC	Oral cavity
GSM966699	GSE39367	GPL6801	OSCC	Oral cavity
GSM966700	GSE39367	GPL6801	OSCC	Oral cavity
GSM966701	GSE39367	GPL6801	Oropharynx squamous cell carcinoma	Oropharynx
GSM966702	GSE39367	GPL6801	Larynx squamous cell carcinoma	Larynx
GSM966703	GSE39367	GPL6801	Larynx squamous cell carcinoma	Larynx
GSM966704	GSE39367	GPL6801	Oropharynx squamous cell carcinoma	Oropharynx
GSM966705	GSE39367	GPL6801	Oropharynx squamous cell carcinoma	Oropharynx
GSM966706	GSE39367	GPL6801	OSCC	Oral cavity
GSM966707	GSE39367	GPL6801	Oropharynx squamous cell carcinoma	Oropharynx
GSM966708	GSE39367	GPL6801	OSCC	Oral cavity
GSM966709	GSE39367	GPL6801	OSCC	Oral cavity
GSM966710	GSE39367	GPL6801	Oropharynx squamous cell carcinoma	Oropharynx
GSM966711	GSE39367	GPL6801	OSCC	Oral cavity
GSM966712	GSE39367	GPL6801	OSCC	Oral cavity
GSM966713	GSE39367	GPL6801	OSCC	Oral cavity
GSM966860	GSE39367	GPL6801	OSCC	Oral cavity
GSM966861	GSE39367	GPL6801	Larynx squamous cell carcinoma	Larynx
GSM966862	GSE39367	GPL6801	Oropharynx squamous cell carcinoma	Oropharynx
GSM966863	GSE39367	GPL6801	OSCC	Oral cavity
GSM966864	GSE39367	GPL6801	Hypopharynx squamous cell carcinoma	Hypopharynx
GSM966865	GSE39367	GPL6801	Oropharynx squamous cell carcinoma	Oropharynx
GSM966866	GSE39367	GPL6801	Hypopharynx squamous cell carcinoma	Hypopharynx
GSM966867	GSE39367	GPL6801	Hypopharynx squamous cell carcinoma	Hypopharynx
GSM966868	GSE39367	GPL6801	OSCC	Oral cavity
GSM966869	GSE39367	GPL6801	OSCC	Oral cavity
GSM966870	GSE39367	GPL6801	Oropharynx squamous cell carcinoma	Oropharynx
GSM966871	GSE39367	GPL6801	Oropharynx squamous cell carcinoma	Oropharynx
GSM966872	GSE39367	GPL6801	Larynx squamous cell carcinoma	Larynx
GSM966873	GSE39367	GPL6801	Larynx squamous cell carcinoma	Larynx
GSM966874	GSE39367	GPL6801	OSCC	Oral cavity
GSM966875	GSE39367	GPL6801	Hypopharynx squamous cell carcinoma	Hypopharynx
GSM966876	GSE39367	GPL6801	Oropharynx squamous cell carcinoma	Oropharynx
GSM966877	GSE39367	GPL6801	Oropharynx squamous cell carcinoma	Oropharynx
GSM966878	GSE39367	GPL6801	Oropharynx squamous cell carcinoma	Oropharynx
GSM966879	GSE39367	GPL6801	OSCC	Oral cavity
GSM966880	GSE39367	GPL6801	OSCC	Oral cavity
GSM966881	GSE39367	GPL6801	Larynx squamous cell carcinoma	Larynx
GSM966882	GSE39367	GPL6801	Larynx squamous cell carcinoma	Larynx
GSM966883	GSE39367	GPL6801	OSCC	Oral cavity
GSM966884	GSE39367	GPL6801	OSCC	Oral cavity
GSM966885	GSE39367	GPL6801	Oropharynx squamous cell carcinoma	Oropharynx
GSM966886	GSE39367	GPL6801	OSCC	Oral cavity
GSM966887	GSE39367	GPL6801	OSCC	Oral cavity
GSM966888	GSE39367	GPL6801	Larynx squamous cell carcinoma	Larynx
GSM966889	GSE39367	GPL6801	Oropharynx squamous cell carcinoma	Oropharynx
GSM966890	GSE39367	GPL6801	OSCC	Oral cavity
GSM966891	GSE39367	GPL6801	Head and neck squamous cell carcinoma	NA
GSM966892	GSE39367	GPL6801	OSCC	Oral cavity
GSM966893	GSE39367	GPL6801	Larynx squamous cell carcinoma	Larynx
GSM966894	GSE39367	GPL6801	Hypopharynx squamous cell carcinoma	Hypopharynx
GSM966895	GSE39367	GPL6801	OSCC	Oral cavity
GSM966896	GSE39367	GPL6801	OSCC	Oral cavity
GSM966897	GSE39367	GPL6801	Hypopharynx squamous cell carcinoma	Hypopharynx
GSM966898	GSE39367	GPL6801	Oropharynx squamous cell carcinoma	Oropharynx
GSM966899	GSE39367	GPL6801	OSCC	Oral cavity
GSM966901	GSE39367	GPL6801	Larynx squamous cell carcinoma	Larynx
GSM966902	GSE39367	GPL6801	Oropharynx squamous cell carcinoma	Oropharynx
GSM966903	GSE39367	GPL6801	Oropharynx squamous cell carcinoma	Oropharynx
GSM966904	GSE39367	GPL6801	OSCC	Oral cavity
GSM966905	GSE39367	GPL6801	Larynx squamous cell carcinoma	Larynx
GSM966906	GSE39367	GPL6801	Head and neck squamous cell carcinoma	NA
GSM966907	GSE39367	GPL6801	Head and neck squamous cell carcinoma	NA
GSM966908	GSE39367	GPL6801	OSCC	Oral cavity
GSM966909	GSE39367	GPL6801	Oropharynx squamous cell carcinoma	Oropharynx
GSM966910	GSE39367	GPL6801	OSCC	Oral cavity
GSM966911	GSE39367	GPL6801	OSCC	Oral cavity
GSM966912	GSE39367	GPL6801	OSCC	Oral cavity
GSM966913	GSE39367	GPL6801	Larynx squamous cell carcinoma	Larynx
GSM966914	GSE39367	GPL6801	OSCC	Oral cavity
GSM966915	GSE39367	GPL6801	Oropharynx squamous cell carcinoma	Oropharynx
GSM966916	GSE39367	GPL6801	Oropharynx squamous cell carcinoma	Oropharynx
GSM1001318	GSE40777	GPL8687	Squamous cell carcinoma of the tonsil	Nasopharynx
GSM1149550	GSE47443	GPL10150	HNSCC	Oropharynx
GSM1149551	GSE47443	GPL10150	HNSCC	Oropharynx
GSM1149552	GSE47443	GPL10150	HNSCC	Oral cavity
GSM1149553	GSE47443	GPL10150	HNSCC	Oropharynx
GSM1149554	GSE47443	GPL10150	HNSCC	Oropharynx
GSM1149555	GSE47443	GPL10150	HNSCC	Sinonasal
GSM1149556	GSE47443	GPL10150	HNSCC	Oropharynx
GSM1149557	GSE47443	GPL10150	HNSCC	Larynx
GSM1149558	GSE47443	GPL10150	HNSCC	Sinonasal
GSM1149559	GSE47443	GPL10150	HNSCC	Hypopharynx
GSM1149560	GSE47443	GPL10150	HNSCC	Oral cavity
GSM1149561	GSE47443	GPL10150	HNSCC	Oral cavity
GSM1149562	GSE47443	GPL10150	HNSCC	Hypopharynx
GSM1149563	GSE47443	GPL10150	HNSCC	Larynx
GSM1149564	GSE47443	GPL10150	HNSCC	Larynx
GSM1149565	GSE47443	GPL10150	HNSCC	Oral cavity
GSM1149566	GSE47443	GPL10150	HNSCC	Sinonasal
GSM1149567	GSE47443	GPL10150	HNSCC	Oropharynx
GSM1149568	GSE47443	GPL10150	HNSCC	Oral cavity
GSM1149569	GSE47443	GPL10150	HNSCC	Oropharynx
GSM1149570	GSE47443	GPL10150	HNSCC	Oropharynx
GSM1149571	GSE47443	GPL10150	HNSCC	Oropharynx
GSM1149572	GSE47443	GPL10150	HNSCC	Larynx
GSM1149573	GSE47443	GPL10150	HNSCC	Sinonasal
GSM1149574	GSE47443	GPL10150	HNSCC	Hypopharynx
GSM1149575	GSE47443	GPL10150	HNSCC	Oral cavity
GSM1149576	GSE47443	GPL10150	HNSCC	Oral cavity
GSM1149577	GSE47443	GPL10150	HNSCC	Oral cavity
GSM1149578	GSE47443	GPL10150	HNSCC	Larynx
GSM1149579	GSE47443	GPL10150	HNSCC	Larynx
GSM1149580	GSE47443	GPL10150	HNSCC	Oral cavity
GSM1149581	GSE47443	GPL10150	HNSCC	Oropharynx
GSM1149582	GSE47443	GPL10150	HNSCC	Oral cavity
GSM1149583	GSE47443	GPL10150	HNSCC	Hypopharynx
GSM1149584	GSE47443	GPL10150	HNSCC	Oral cavity
GSM1149585	GSE47443	GPL10150	HNSCC	Hypopharynx
GSM1149586	GSE47443	GPL10150	HNSCC	Larynx
GSM1149587	GSE47443	GPL10150	HNSCC	Larynx
GSM1149588	GSE47443	GPL10150	HNSCC	Oral cavity
GSM1149589	GSE47443	GPL10150	HNSCC	Oral cavity
GSM1149590	GSE47443	GPL10150	HNSCC	Hypopharynx
GSM1149591	GSE47443	GPL10150	HNSCC	Oral cavity
GSM1149592	GSE47443	GPL10150	HNSCC	Larynx
GSM1149593	GSE47443	GPL10150	HNSCC	Oral cavity
GSM1149594	GSE47443	GPL10150	HNSCC	Hypopharynx
GSM1149595	GSE47443	GPL10150	HNSCC	Sinonasal
GSM1149596	GSE47443	GPL10150	HNSCC	Larynx
GSM1149597	GSE47443	GPL10150	HNSCC	Hypopharynx
GSM1149598	GSE47443	GPL10150	HNSCC	Oral cavity
GSM1149599	GSE47443	GPL10150	HNSCC	Larynx
GSM1149600	GSE47443	GPL10150	HNSCC	Oropharynx
GSM1149601	GSE47443	GPL10150	HNSCC	Oral cavity
GSM1149602	GSE47443	GPL10150	HNSCC	Oropharynx
GSM1149603	GSE47443	GPL10150	HNSCC	Hypopharynx
GSM1149604	GSE47443	GPL10150	HNSCC	Hypopharynx
GSM1149605	GSE47443	GPL10150	HNSCC	Larynx
GSM1149606	GSE47443	GPL10150	HNSCC	Oropharynx
GSM1149607	GSE47443	GPL10150	HNSCC	Oropharynx
GSM1149608	GSE47443	GPL10150	HNSCC	Oral cavity
GSM1149609	GSE47443	GPL10150	HNSCC	Oropharynx
GSM1149610	GSE47443	GPL10150	HNSCC	Oropharynx
GSM1149611	GSE47443	GPL10150	HNSCC	Larynx
GSM1149612	GSE47443	GPL10150	HNSCC	Oral cavity
GSM1149613	GSE47443	GPL10150	HNSCC	Hypopharynx
GSM1149614	GSE47443	GPL10150	HNSCC	Hypopharynx
GSM1149615	GSE47443	GPL10150	HNSCC	Larynx
GSM1149616	GSE47443	GPL10150	HNSCC	Oropharynx
GSM1149617	GSE47443	GPL10150	HNSCC	Larynx
GSM1149618	GSE47443	GPL10150	HNSCC	Oral cavity
GSM1149619	GSE47443	GPL10150	HNSCC	Oropharynx
GSM1149620	GSE47443	GPL10150	HNSCC	Hypopharynx
GSM1149621	GSE47443	GPL10150	HNSCC	Oral cavity
GSM1149622	GSE47443	GPL10150	HNSCC	Sinonasal
GSM1149623	GSE47443	GPL10150	HNSCC	Hypopharynx
GSM1149624	GSE47443	GPL10150	HNSCC	Larynx
GSM1149625	GSE47443	GPL10150	HNSCC	Oropharynx
GSM1149626	GSE47443	GPL10150	HNSCC	Oral cavity
GSM1149627	GSE47443	GPL10150	HNSCC	Hypopharynx
GSM1149628	GSE47443	GPL10150	HNSCC	Oral cavity
GSM1149629	GSE47443	GPL10150	HNSCC	Larynx
GSM1149630	GSE47443	GPL10150	HNSCC	Hypopharynx
GSM1149631	GSE47443	GPL10150	HNSCC	Oropharynx
GSM1149632	GSE47443	GPL10150	HNSCC	Sinonasal
GSM1149633	GSE47443	GPL10150	HNSCC	Oral cavity
GSM1149634	GSE47443	GPL10150	HNSCC	Oral cavity
GSM1149635	GSE47443	GPL10150	HNSCC	Oropharynx
GSM1149636	GSE47443	GPL10150	HNSCC	Sinonasal
GSM1149637	GSE47443	GPL10150	HNSCC	Larynx
GSM1149638	GSE47443	GPL10150	HNSCC	Oral cavity
GSM1149639	GSE47443	GPL10150	HNSCC	Oropharynx
GSM1149640	GSE47443	GPL10150	HNSCC	Hypopharynx
GSM1149641	GSE47443	GPL10150	HNSCC	Hypopharynx
GSM1149642	GSE47443	GPL10150	HNSCC	Oral cavity
GSM1149643	GSE47443	GPL10150	HNSCC	Hypopharynx
GSM1149644	GSE47443	GPL10150	HNSCC	Hypopharynx
GSM1149645	GSE47443	GPL10150	HNSCC	Oropharynx
GSM1149646	GSE47443	GPL10150	HNSCC	Oral cavity
GSM1149647	GSE47443	GPL10150	HNSCC	Oropharynx
GSM1149648	GSE47443	GPL10150	HNSCC	Sinonasal
GSM1149649	GSE47443	GPL10150	HNSCC	Hypopharynx
GSM1149650	GSE47443	GPL10150	HNSCC	Oral cavity
GSM1149651	GSE47443	GPL10150	HNSCC	Sinonasal
GSM1149652	GSE47443	GPL10150	HNSCC	Hypopharynx
GSM1149653	GSE47443	GPL10150	HNSCC	Oropharynx
GSM1149654	GSE47443	GPL10150	HNSCC	Hypopharynx
GSM1149655	GSE47443	GPL10150	HNSCC	Oropharynx
GSM1149656	GSE47443	GPL10150	HNSCC	Hypopharynx
GSM1149657	GSE47443	GPL10150	HNSCC	Sinonasal
GSM1149658	GSE47443	GPL10150	HNSCC	Oral cavity
GSM1149659	GSE47443	GPL10150	HNSCC	Sinonasal
GSM1149660	GSE47443	GPL10150	HNSCC	Oral cavity
GSM1149661	GSE47443	GPL10150	HNSCC	Oral cavity
GSM1149662	GSE47443	GPL10150	HNSCC	Oropharynx
GSM1149663	GSE47443	GPL10150	HNSCC	Larynx
GSM1149664	GSE47443	GPL10150	HNSCC	Sinonasal
GSM1149665	GSE47443	GPL10150	HNSCC	Hypopharynx
GSM1149666	GSE47443	GPL10150	HNSCC	Hypopharynx
GSM1149667	GSE47443	GPL10150	HNSCC	Larynx
GSM1149668	GSE47443	GPL10150	HNSCC	Oral cavity
GSM1149669	GSE47443	GPL10150	HNSCC	Oral cavity
GSM1149670	GSE47443	GPL10150	HNSCC	Hypopharynx
GSM1149671	GSE47443	GPL10150	HNSCC	Oral cavity
GSM1149672	GSE47443	GPL10150	HNSCC	Hypopharynx
GSM1149673	GSE47443	GPL10150	HNSCC	Oropharynx
GSM1149674	GSE47443	GPL10150	HNSCC	Hypopharynx
GSM1149675	GSE47443	GPL10150	HNSCC	Oropharynx
GSM1149676	GSE47443	GPL10150	HNSCC	Oral cavity
GSM1149677	GSE47443	GPL10150	HNSCC	Sinonasal
GSM1149678	GSE47443	GPL10150	HNSCC	Oropharynx
GSM1149679	GSE47443	GPL10150	HNSCC	Larynx
GSM1149680	GSE47443	GPL10150	HNSCC	Hypopharynx
GSM1149681	GSE47443	GPL10150	HNSCC	Larynx
GSM1149682	GSE47443	GPL10150	HNSCC	Hypopharynx
GSM1149683	GSE47443	GPL10150	HNSCC	Oropharynx
GSM1149684	GSE47443	GPL10150	HNSCC	Oropharynx
GSM1149685	GSE47443	GPL10150	HNSCC	Oral cavity
GSM1149686	GSE47443	GPL10150	HNSCC	Hypopharynx
GSM1149687	GSE47443	GPL10150	HNSCC	Oropharynx
GSM1149688	GSE47443	GPL10150	HNSCC	Oral cavity
GSM1149689	GSE47443	GPL10150	HNSCC	Hypopharynx
GSM1149690	GSE47443	GPL10150	HNSCC	Oropharynx
GSM1149691	GSE47443	GPL10150	HNSCC	Oropharynx
GSM1149692	GSE47443	GPL10150	HNSCC	Oropharynx
GSM1149693	GSE47443	GPL10150	HNSCC	Oropharynx
GSM1149694	GSE47443	GPL10150	HNSCC	Hypopharynx
GSM1149695	GSE47443	GPL10150	HNSCC	Hypopharynx
GSM1149696	GSE47443	GPL10150	HNSCC	Oropharynx
GSM1149697	GSE47443	GPL10150	HNSCC	Oropharynx
GSM1149698	GSE47443	GPL10150	HNSCC	Oropharynx
GSM1149699	GSE47443	GPL10150	HNSCC	Hypopharynx
GSM1149700	GSE47443	GPL10150	HNSCC	Hypopharynx
GSM1149701	GSE47443	GPL10150	HNSCC	Oral cavity
GSM1149702	GSE47443	GPL10150	HNSCC	Oropharynx
GSM1149703	GSE47443	GPL10150	HNSCC	Oropharynx
GSM1149704	GSE47443	GPL10150	HNSCC	Oropharynx
GSM1149705	GSE47443	GPL10150	HNSCC	Larynx
GSM1149706	GSE47443	GPL10150	HNSCC	Hypopharynx
GSM1149707	GSE47443	GPL10150	HNSCC	Oral cavity
GSM1149708	GSE47443	GPL10150	HNSCC	Oropharynx
GSM1149709	GSE47443	GPL10150	HNSCC	Oral cavity
GSM1149710	GSE47443	GPL10150	HNSCC	Oropharynx
GSM1149711	GSE47443	GPL10150	HNSCC	Hypopharynx
GSM1149712	GSE47443	GPL10150	HNSCC	Hypopharynx
GSM1149713	GSE47443	GPL10150	HNSCC	Oral cavity
GSM1149714	GSE47443	GPL10150	HNSCC	Hypopharynx
GSM1149715	GSE47443	GPL10150	HNSCC	Oral cavity
GSM1149716	GSE47443	GPL10150	HNSCC	Oropharynx
GSM1149717	GSE47443	GPL10150	HNSCC	Larynx
GSM1149718	GSE47443	GPL10150	HNSCC	Oral cavity
GSM1149719	GSE47443	GPL10150	HNSCC	Sinonasal
GSM1149720	GSE47443	GPL10150	HNSCC	Hypopharynx
GSM1149721	GSE47443	GPL10150	HNSCC	Larynx
GSM1149722	GSE47443	GPL10150	HNSCC	Oral cavity
GSM1149723	GSE47443	GPL10150	HNSCC	Larynx
GSM1149724	GSE47443	GPL10150	HNSCC	Hypopharynx
GSM1149725	GSE47443	GPL10150	HNSCC	Hypopharynx
GSM1149726	GSE47443	GPL10150	HNSCC	Oral cavity
GSM1149727	GSE47443	GPL10150	HNSCC	Hypopharynx
GSM1149728	GSE47443	GPL10150	HNSCC	Oropharynx
GSM1149729	GSE47443	GPL10150	HNSCC	Oropharynx
GSM1149730	GSE47443	GPL10150	HNSCC	Hypopharynx
GSM1149731	GSE47443	GPL10150	HNSCC	Hypopharynx
GSM1149732	GSE47443	GPL10150	HNSCC	Hypopharynx
GSM1149733	GSE47443	GPL10150	HNSCC	Oral cavity
GSM1149734	GSE47443	GPL10150	HNSCC	Oral cavity
GSM1149735	GSE47443	GPL10150	HNSCC	Hypopharynx
GSM1149736	GSE47443	GPL10150	HNSCC	Oropharynx
GSM1149737	GSE47443	GPL10150	HNSCC	Hypopharynx
GSM1149738	GSE47443	GPL10150	HNSCC	Larynx
GSM1149739	GSE47443	GPL10150	HNSCC	Sinonasal
GSM1149740	GSE47443	GPL10150	HNSCC	Oral cavity
GSM1149741	GSE47443	GPL10150	HNSCC	Hypopharynx
GSM1149742	GSE47443	GPL10150	HNSCC	Oropharynx
GSM1149743	GSE47443	GPL10150	HNSCC	Larynx
GSM1149744	GSE47443	GPL10150	HNSCC	Hypopharynx
GSM1149745	GSE47443	GPL10150	HNSCC	Hypopharynx
GSM1149746	GSE47443	GPL10150	HNSCC	Hypopharynx
GSM1149747	GSE47443	GPL10150	HNSCC	Hypopharynx
GSM1149748	GSE47443	GPL10150	HNSCC	Oropharynx
GSM1149749	GSE47443	GPL10150	HNSCC	Oral cavity
GSM1149750	GSE47443	GPL10150	HNSCC	Hypopharynx
GSM1149751	GSE47443	GPL10150	HNSCC	Oropharynx
GSM1149752	GSE47443	GPL10150	HNSCC	Oral cavity
GSM1149753	GSE47443	GPL10150	HNSCC	Oropharynx
GSM1149754	GSE47443	GPL10150	HNSCC	Oral cavity
GSM1149755	GSE47443	GPL10150	HNSCC	Oropharynx
GSM1149756	GSE47443	GPL10150	HNSCC	Sinonasal
GSM1149757	GSE47443	GPL10150	HNSCC	Oropharynx
GSM1149758	GSE47443	GPL10150	HNSCC	Oropharynx
GSM1149759	GSE47443	GPL10150	HNSCC	Oropharynx
GSM1149760	GSE47443	GPL10150	HNSCC	Hypopharynx
GSM1149761	GSE47443	GPL10150	HNSCC	Oropharynx
GSM1149762	GSE47443	GPL10150	HNSCC	Oropharynx
GSM1149763	GSE47443	GPL10150	HNSCC	Oral cavity
GSM1149764	GSE47443	GPL10150	HNSCC	Oropharynx
GSM1149765	GSE47443	GPL10150	HNSCC	Oropharynx
GSM1149766	GSE47443	GPL10150	HNSCC	Hypopharynx
GSM1149767	GSE47443	GPL10150	HNSCC	Hypopharynx
GSM1149768	GSE47443	GPL10150	HNSCC	Hypopharynx
GSM1149769	GSE47443	GPL10150	HNSCC	Oral cavity
GSM1149770	GSE47443	GPL10150	HNSCC	Sinonasal
GSM1149771	GSE47443	GPL10150	HNSCC	Oropharynx
GSM1149772	GSE47443	GPL10150	HNSCC	Oropharynx
GSM1149773	GSE47443	GPL10150	HNSCC	Sinonasal
GSM1149774	GSE47443	GPL10150	HNSCC	Oral cavity
GSM1241436	GSE51265	GPL3718	OSCC	Oral cavity
GSM1241437	GSE51265	GPL3718	OSCC	Oral cavity
GSM1241438	GSE51265	GPL3718	OSCC	Oral cavity
GSM1241439	GSE51265	GPL3718	OSCC	Oral cavity
GSM1241440	GSE51265	GPL3718	OSCC	Oral cavity
GSM1241441	GSE51265	GPL3718	OSCC	Oral cavity
GSM1241442	GSE51265	GPL3718	OSCC	Oral cavity
GSM1241443	GSE51265	GPL3718	OSCC	Oral cavity
GSM1377033	GSE57201	GPL18628	Squamous cell carcinoma of the nasal columella	Sinonasal
GSM1377034	GSE57201	GPL18628	Squamous cell carcinoma of the nasal columella	Sinonasal
GSM1377035	GSE57201	GPL18628	Squamous cell carcinoma of the nasal columella	Sinonasal
GSM1377036	GSE57201	GPL18628	Squamous cell carcinoma of the nasal columella	Sinonasal
GSM1377037	GSE57201	GPL16694	Squamous cell carcinoma of the nasal columella	Sinonasal
GSM1377038	GSE57201	GPL16694	Squamous cell carcinoma of the nasal columella	Sinonasal
GSM1377039	GSE57201	GPL16694	Squamous cell carcinoma of the nasal columella	Sinonasal
GSM1377040	GSE57201	GPL16694	Squamous cell carcinoma of the nasal columella	Sinonasal
GSM1377041	GSE57201	GPL16694	Squamous cell carcinoma of the nasal columella	Sinonasal
GSM1377042	GSE57201	GPL16694	Squamous cell carcinoma of the nasal columella	Sinonasal
GSM1377043	GSE57201	GPL16694	Squamous cell carcinoma of the nasal columella	Sinonasal
GSM1377044	GSE57201	GPL16694	Squamous cell carcinoma of the nasal columella	Sinonasal
GSM1614901	GSE66136	GPL9075	OSCC	Oral cavity
GSM1614910	GSE66136	GPL9075	OSCC	Oral cavity
GSM1614918	GSE66136	GPL9075	OSCC	NA
GSM1614935	GSE66136	GPL9075	OSCC	Oral cavity
GSM1614937	GSE66136	GPL9075	OSCC	Oral cavity
GSM1614960	GSE66136	GPL9075	OSCC	Oral cavity
GSM1614963	GSE66136	GPL10150	OSCC	Oral cavity
GSM1614964	GSE66136	GPL9075	OSCC	NA
GSM1614969	GSE66136	GPL9075	OSCC	Oral cavity
GSM1614970	GSE66136	GPL9075	OSCC	NA
GSM1614971	GSE66136	GPL9075	OSCC	Oral cavity
GSM1614979	GSE66136	GPL10150	OSCC	Oral cavity
GSM1614993	GSE66136	GPL10150	OSCC	Oral cavity
GSM1615004	GSE66136	GPL10150	OSCC	Oral cavity
GSM1615006	GSE66136	GPL9075	OSCC	Oral cavity
GSM1615008	GSE66136	GPL10150	OSCC	Oral cavity
GSM1615018	GSE66136	GPL10150	OSCC	Oral cavity
GSM1615022	GSE66136	GPL10150	OSCC	NA
GSM1615023	GSE66136	GPL10150	OSCC	NA
GSM1615024	GSE66136	GPL10150	OSCC	Oral cavity
GSM1615025	GSE66136	GPL10150	OSCC	NA
GSM1615039	GSE66136	GPL10150	OSCC	NA
GSM1615040	GSE66136	GPL10150	OSCC	Oral cavity
GSM1615044	GSE66136	GPL10150	OSCC	NA
GSM1615045	GSE66136	GPL10150	OSCC	NA
GSM1679474	GSE68717	GPL6801	OSCC	Oral cavity
GSM1679476	GSE68717	GPL6801	OSCC	Oral cavity
GSM1679478	GSE68717	GPL6801	OSCC	Oral cavity
GSM1679480	GSE68717	GPL6801	OSCC	Oral cavity
GSM1679482	GSE68717	GPL6801	OSCC	Oral cavity
GSM1679484	GSE68717	GPL6801	OSCC	Oral cavity
GSM1679486	GSE68717	GPL6801	OSCC	Oral cavity
GSM1679488	GSE68717	GPL6801	OSCC	Oral cavity
GSM1679490	GSE68717	GPL6801	OSCC	Oral cavity
GSM1679492	GSE68717	GPL6801	OSCC	Oral cavity
GSM1679494	GSE68717	GPL6801	OSCC	Oral cavity
GSM1679496	GSE68717	GPL6801	OSCC	Oral cavity
GSM1679498	GSE68717	GPL6801	OSCC	Oral cavity
GSM1679500	GSE68717	GPL6801	OSCC	Oral cavity
GSM1679502	GSE68717	GPL6801	OSCC	Oral cavity
GSM1679504	GSE68717	GPL6801	OSCC	Oropharynx
GSM1679506	GSE68717	GPL6801	OSCC	Oral cavity
GSM1679508	GSE68717	GPL6801	OSCC	Oral cavity
GSM1679510	GSE68717	GPL6801	OSCC	Oral cavity
GSM1679512	GSE68717	GPL6801	OSCC	Oropharynx
GSM1679514	GSE68717	GPL6801	OSCC	Oropharynx
GSM1679516	GSE68717	GPL6801	OSCC	Oral cavity
GSM1679518	GSE68717	GPL6801	OSCC	Oral cavity
GSM1679520	GSE68717	GPL6801	OSCC	Oral cavity
GSM1679522	GSE68717	GPL6801	OSCC	Oral cavity
GSM1679524	GSE68717	GPL6801	OSCC	Oral cavity
GSM1679526	GSE68717	GPL6801	OSCC	Oral cavity
GSM1679528	GSE68717	GPL6801	OSCC	Oral cavity
GSM1679530	GSE68717	GPL6801	OSCC	Oral cavity
GSM1679532	GSE68717	GPL6801	OSCC	Oral cavity
GSM1679534	GSE68717	GPL6801	OSCC	Oral cavity
GSM1679536	GSE68717	GPL6801	OSCC	Oral cavity
GSM1679538	GSE68717	GPL6801	OSCC	Oral cavity
GSM1679540	GSE68717	GPL6801	OSCC	Oral cavity
GSM1679542	GSE68717	GPL6801	OSCC	Oral cavity
GSM1679544	GSE68717	GPL6801	OSCC	Oral cavity
GSM1679546	GSE68717	GPL6801	OSCC	Oral cavity
GSM1679548	GSE68717	GPL6801	OSCC	Oral cavity
GSM1679550	GSE68717	GPL6801	OSCC	Oral cavity
GSM1679552	GSE68717	GPL6801	OSCC	Oral cavity
GSM1679554	GSE68717	GPL6801	OSCC	Oral cavity
GSM1679556	GSE68717	GPL6801	OSCC	Oral cavity
GSM1679558	GSE68717	GPL6801	OSCC	Oral cavity
GSM1679560	GSE68717	GPL6801	OSCC	Oral cavity
GSM1679562	GSE68717	GPL6801	OSCC	Oral cavity
GSM1679564	GSE68717	GPL6801	OSCC	Oral cavity
GSM1679566	GSE68717	GPL6801	OSCC	Oropharynx
GSM1679568	GSE68717	GPL6801	OSCC	Oral cavity
GSM1679570	GSE68717	GPL6801	OSCC	Oral cavity
GSM1679572	GSE68717	GPL6801	OSCC	Oral cavity
GSM1679574	GSE68717	GPL6801	OSCC	Oral cavity
GSM1679576	GSE68717	GPL6801	OSCC	Oral cavity
GSM1679578	GSE68717	GPL6801	OSCC	Oral cavity
GSM1679580	GSE68717	GPL6801	OSCC	Oral cavity
GSM1679582	GSE68717	GPL6801	OSCC	Oral cavity
GSM1679584	GSE68717	GPL6801	OSCC	Oral cavity
GSM1679586	GSE68717	GPL6801	OSCC	Oral cavity
GSM1679588	GSE68717	GPL6801	OSCC	Oral cavity
GSM1679590	GSE68717	GPL6801	OSCC	Oral cavity
GSM1679592	GSE68717	GPL6801	OSCC	Oral cavity
GSM1679594	GSE68717	GPL6801	OSCC	Oral cavity
GSM1679596	GSE68717	GPL6801	OSCC	Oral cavity
GSM1679598	GSE68717	GPL6801	OSCC	Oral cavity
GSM1679600	GSE68717	GPL6801	OSCC	Oropharynx
GSM1679602	GSE68717	GPL6801	OSCC	Oral cavity
GSM1679604	GSE68717	GPL6801	OSCC	Oral cavity
GSM1679606	GSE68717	GPL6801	OSCC	Oral cavity
GSM1679608	GSE68717	GPL6801	OSCC	Oral cavity
GSM1679610	GSE68717	GPL6801	OSCC	Oral cavity
GSM1679612	GSE68717	GPL6801	OSCC	Oral cavity
GSM1679614	GSE68717	GPL6801	OSCC	Oral cavity
GSM1679616	GSE68717	GPL6801	OSCC	Oral cavity
GSM1679618	GSE68717	GPL6801	OSCC	Oral cavity
GSM1679620	GSE68717	GPL6801	OSCC	Oral cavity
GSM1679622	GSE68717	GPL6801	OSCC	Oral cavity
GSM2274564	GSE85514	GPL22311	OSCC	Oral cavity
GSM2274565	GSE85514	GPL22311	OSCC	Oral cavity
GSM2274566	GSE85514	GPL22311	OSCC	Oral cavity
GSM2274567	GSE85514	GPL22311	OSCC	Oral cavity
GSM2274568	GSE85514	GPL22311	OSCC	Oral cavity
GSM2274569	GSE85514	GPL22311	OSCC	Oral cavity
GSM2274570	GSE85514	GPL22311	OSCC	Oral cavity
GSM2274571	GSE85514	GPL22311	OSCC	Oral cavity
GSM2274572	GSE85514	GPL22311	OSCC	Oral cavity
GSM2274573	GSE85514	GPL22311	OSCC	Oral cavity
GSM2274574	GSE85514	GPL22311	OSCC	Oral cavity
GSM2274575	GSE85514	GPL22311	OSCC	Oral cavity
GSM2274576	GSE85514	GPL22311	OSCC	Oral cavity
GSM2274577	GSE85514	GPL22311	OSCC	Oral cavity
GSM2274578	GSE85514	GPL22311	OSCC	Oral cavity
GSM2274579	GSE85514	GPL22311	OSCC	Oral cavity
GSM2274580	GSE85514	GPL22311	OSCC	Oral cavity
GSM2274581	GSE85514	GPL22311	OSCC	Oral cavity
GSM2274582	GSE85514	GPL22311	OSCC	Oral cavity
GSM2274583	GSE85514	GPL22311	OSCC	Oral cavity
GSM2274584	GSE85514	GPL22311	OSCC	Oral cavity
GSM2274585	GSE85514	GPL22311	OSCC	Oral cavity
GSM2274586	GSE85514	GPL22311	OSCC	Oral cavity
GSM2274587	GSE85514	GPL22311	OSCC	Oral cavity
GSM2274588	GSE85514	GPL22311	OSCC	Oral cavity
GSM2274589	GSE85514	GPL22311	OSCC	Oral cavity
GSM2274590	GSE85514	GPL22311	OSCC	Oral cavity
GSM2274591	GSE85514	GPL22311	OSCC	Oral cavity
GSM2274592	GSE85514	GPL22311	OSCC	Oral cavity
GSM2274593	GSE85514	GPL22311	OSCC	Oral cavity
GSM2274594	GSE85514	GPL22311	OSCC	Oral cavity
GSM2274595	GSE85514	GPL22311	OSCC	Oral cavity
GSM2274596	GSE85514	GPL22311	OSCC	Oral cavity
GSM2274597	GSE85514	GPL22311	OSCC	Oral cavity
GSM2274598	GSE85514	GPL22311	OSCC	Oral cavity
GSM2274599	GSE85514	GPL22311	OSCC	Oral cavity
GSM2274600	GSE85514	GPL22311	OSCC	Oral cavity
GSM2274601	GSE85514	GPL22311	OSCC	Oral cavity

## Sheet: Supplementary Table 2 TCGA
TCGA sample ID	Diagnosis	Tumor site
TCGA-4P-AA8J-01A-11D-A390-01	HNSCC	oral tongue
TCGA-BA-4074-01A-01D-1432-01	HNSCC	oral tongue
TCGA-BA-4075-01A-01D-1432-01	HNSCC	oral tongue
TCGA-BA-4076-01A-01D-1432-01	HNSCC	larynx
TCGA-BA-4077-01B-01D-1432-01	HNSCC	base of tongue
TCGA-BA-4078-01A-01D-1432-01	HNSCC	larynx
TCGA-BA-5149-01A-01D-1510-01	HNSCC	floor of mouth
TCGA-BA-5151-01A-01D-1432-01	HNSCC	buccal mucosa
TCGA-BA-5152-01A-02D-1869-01	HNSCC	alveolar ridge
TCGA-BA-5153-01A-01D-1432-01	HNSCC	tonsil
TCGA-BA-5555-01A-01D-1510-01	HNSCC	larynx
TCGA-BA-5556-01A-01D-1510-01	HNSCC	floor of mouth
TCGA-BA-5557-01A-01D-1510-01	HNSCC	oral tongue
TCGA-BA-5558-01A-01D-1510-01	HNSCC	hard palate
TCGA-BA-5559-01A-01D-1510-01	HNSCC	tonsil
TCGA-BA-6868-01B-12D-1910-01	HNSCC	larynx
TCGA-BA-6869-01A-11D-1869-01	HNSCC	larynx
TCGA-BA-6870-01A-11D-1869-01	HNSCC	larynx
TCGA-BA-6871-01A-11D-1869-01	HNSCC	base of tongue
TCGA-BA-6872-01A-11D-1869-01	HNSCC	floor of mouth
TCGA-BA-6873-01A-11D-1869-01	HNSCC	oral tongue
TCGA-BA-7269-01A-11D-2010-01	HNSCC	oral tongue
TCGA-BA-A4IF-01A-11D-A25X-01	HNSCC	oropharynx
TCGA-BA-A4IG-01A-11D-A25X-01	HNSCC	base of tongue
TCGA-BA-A4IH-01A-11D-A25X-01	HNSCC	tonsil
TCGA-BA-A4II-01A-11D-A25X-01	HNSCC	oropharynx
TCGA-BA-A6D8-01A-31D-A31K-01	HNSCC	floor of mouth
TCGA-BA-A6DA-01A-31D-A31K-01	HNSCC	larynx
TCGA-BA-A6DB-01A-11D-A30D-01	HNSCC	oral tongue
TCGA-BA-A6DD-01A-12D-A31K-01	HNSCC	floor of mouth
TCGA-BA-A6DE-01A-22D-A31K-01	HNSCC	oral tongue
TCGA-BA-A6DF-01A-11D-A30D-01	HNSCC	floor of mouth
TCGA-BA-A6DG-01A-21D-A30D-01	HNSCC	oral tongue
TCGA-BA-A6DI-01A-11D-A30D-01	HNSCC	larynx
TCGA-BA-A6DJ-01A-11D-A30D-01	HNSCC	alveolar ridge
TCGA-BA-A6DL-01A-21D-A30D-01	HNSCC	oropharynx
TCGA-BA-A8YP-01A-11D-A390-01	HNSCC	oropharynx
TCGA-BB-4217-01A-11D-2077-01	HNSCC	larynx
TCGA-BB-4223-01A-01D-1432-01	HNSCC	tonsil
TCGA-BB-4224-01A-01D-1432-01	HNSCC	oral tongue
TCGA-BB-4225-01A-01D-1432-01	HNSCC	base of tongue
TCGA-BB-4227-01A-01D-1869-01	HNSCC	hypopharynx
TCGA-BB-4228-01A-01D-1432-01	HNSCC	base of tongue
TCGA-BB-7861-01A-11D-2228-01	HNSCC	base of tongue
TCGA-BB-7862-01A-21D-2228-01	HNSCC	larynx
TCGA-BB-7863-01A-11D-2228-01	HNSCC	oral tongue
TCGA-BB-7864-01A-11D-2228-01	HNSCC	larynx
TCGA-BB-7866-01A-11D-2228-01	HNSCC	tonsil
TCGA-BB-7870-01A-11D-2228-01	HNSCC	larynx
TCGA-BB-7871-01A-11D-2228-01	HNSCC	base of tongue
TCGA-BB-7872-01A-11D-2228-01	HNSCC	oral tongue
TCGA-BB-8596-01A-11D-2390-01	HNSCC	hypopharynx
TCGA-BB-8601-01A-11D-2390-01	HNSCC	floor of mouth
TCGA-BB-A5HU-01A-11D-A28Q-01	HNSCC	oral cavity
TCGA-BB-A5HY-01A-11D-A28Q-01	HNSCC	hypopharynx
TCGA-BB-A5HZ-01A-21D-A28Q-01	HNSCC	oral cavity
TCGA-BB-A6UM-01A-12D-A34I-01	HNSCC	tonsil
TCGA-BB-A6UO-01A-12D-A34I-01	HNSCC	oral tongue
TCGA-C9-A47Z-01A-11D-A24C-01	HNSCC	oral tongue
TCGA-C9-A480-01A-12D-A24C-01	HNSCC	oral tongue
TCGA-CN-4722-01A-01D-1432-01	HNSCC	larynx
TCGA-CN-4723-01A-01D-1432-01	HNSCC	larynx
TCGA-CN-4725-01A-01D-1432-01	HNSCC	oral tongue
TCGA-CN-4726-01A-01D-1432-01	HNSCC	buccal mucosa
TCGA-CN-4727-01A-01D-1432-01	HNSCC	larynx
TCGA-CN-4728-01A-01D-1432-01	HNSCC	oral cavity
TCGA-CN-4729-01A-01D-1432-01	HNSCC	oral cavity
TCGA-CN-4730-01A-01D-1432-01	HNSCC	floor of mouth
TCGA-CN-4731-01A-01D-1432-01	HNSCC	buccal mucosa
TCGA-CN-4733-01A-02D-1869-01	HNSCC	oral tongue
TCGA-CN-4735-01A-01D-1432-01	HNSCC	larynx
TCGA-CN-4736-01A-01D-1432-01	HNSCC	oral tongue
TCGA-CN-4737-01A-01D-1432-01	HNSCC	oral tongue
TCGA-CN-4738-01A-02D-1510-01	HNSCC	larynx
TCGA-CN-4739-01A-02D-1510-01	HNSCC	larynx
TCGA-CN-4740-01A-01D-1432-01	HNSCC	oral cavity
TCGA-CN-4741-01A-01D-1432-01	HNSCC	alveolar ridge
TCGA-CN-4742-01A-02D-1510-01	HNSCC	oral tongue
TCGA-CN-5355-01A-01D-1432-01	HNSCC	larynx
TCGA-CN-5356-01A-01D-1432-01	HNSCC	larynx
TCGA-CN-5358-01A-01D-1510-01	HNSCC	floor of mouth
TCGA-CN-5359-01A-01D-1432-01	HNSCC	floor of mouth
TCGA-CN-5360-01A-01D-1432-01	HNSCC	larynx
TCGA-CN-5363-01A-01D-1432-01	HNSCC	larynx
TCGA-CN-5364-01A-01D-1432-01	HNSCC	floor of mouth
TCGA-CN-5365-01A-01D-1432-01	HNSCC	tonsil
TCGA-CN-5366-01A-01D-1432-01	HNSCC	hypopharynx
TCGA-CN-5367-01A-01D-1432-01	HNSCC	oral tongue
TCGA-CN-5369-01A-01D-1432-01	HNSCC	hard palate
TCGA-CN-5370-01A-01D-2010-01	HNSCC	oral tongue
TCGA-CN-5373-01A-01D-1432-01	HNSCC	floor of mouth
TCGA-CN-5374-01A-01D-1432-01	HNSCC	tonsil
TCGA-CN-6010-01A-11D-1682-01	HNSCC	larynx
TCGA-CN-6011-01A-11D-1682-01	HNSCC	alveolar ridge
TCGA-CN-6012-01A-11D-1682-01	HNSCC	larynx
TCGA-CN-6013-01A-11D-1682-01	HNSCC	alveolar ridge
TCGA-CN-6016-01A-11D-1682-01	HNSCC	floor of mouth
TCGA-CN-6017-01A-11D-1682-01	HNSCC	oral tongue
TCGA-CN-6018-01A-11D-1682-01	HNSCC	oral cavity
TCGA-CN-6019-01A-11D-1682-01	HNSCC	oral tongue
TCGA-CN-6020-01A-11D-1682-01	HNSCC	oral cavity
TCGA-CN-6021-01A-11D-1682-01	HNSCC	larynx
TCGA-CN-6022-01A-21D-1682-01	HNSCC	larynx
TCGA-CN-6023-01A-11D-1682-01	HNSCC	larynx
TCGA-CN-6024-01A-11D-1682-01	HNSCC	oral tongue
TCGA-CN-6988-01A-11D-1910-01	HNSCC	larynx
TCGA-CN-6989-01A-11D-1910-01	HNSCC	larynx
TCGA-CN-6992-01A-11D-1910-01	HNSCC	larynx
TCGA-CN-6994-01A-11D-1910-01	HNSCC	oral cavity
TCGA-CN-6995-01A-31D-2010-01	HNSCC	floor of mouth
TCGA-CN-6996-01A-11D-1910-01	HNSCC	oral tongue
TCGA-CN-6997-01A-11D-2010-01	HNSCC	larynx
TCGA-CN-6998-01A-23D-2010-01	HNSCC	oral tongue
TCGA-CN-A497-01A-11D-A24C-01	HNSCC	larynx
TCGA-CN-A498-01A-11D-A24C-01	HNSCC	base of tongue
TCGA-CN-A499-01A-11D-A24C-01	HNSCC	tonsil
TCGA-CN-A49A-01A-11D-A24C-01	HNSCC	alveolar ridge
TCGA-CN-A49B-01A-31D-A24C-01	HNSCC	larynx
TCGA-CN-A49C-01A-11D-A24C-01	HNSCC	tonsil
TCGA-CN-A63T-01A-11D-A28Q-01	HNSCC	larynx
TCGA-CN-A63U-01A-11D-A30D-01	HNSCC	larynx
TCGA-CN-A63V-01A-11D-A28Q-01	HNSCC	buccal mucosa
TCGA-CN-A63W-01A-11D-A30D-01	HNSCC	larynx
TCGA-CN-A63Y-01A-11D-A30D-01	HNSCC	tonsil
TCGA-CN-A640-01A-21D-A30D-01	HNSCC	oral tongue
TCGA-CN-A641-01A-11D-A30D-01	HNSCC	larynx
TCGA-CN-A642-01A-12D-A30D-01	HNSCC	floor of mouth
TCGA-CN-A6UY-01A-12D-A34I-01	HNSCC	base of tongue
TCGA-CN-A6V1-01A-12D-A34I-01	HNSCC	tonsil
TCGA-CN-A6V3-01A-12D-A34I-01	HNSCC	larynx
TCGA-CN-A6V6-01A-12D-A34I-01	HNSCC	base of tongue
TCGA-CN-A6V7-01A-12D-A34I-01	HNSCC	tonsil
TCGA-CQ-5323-01A-01D-1682-01	HNSCC	alveolar ridge
TCGA-CQ-5324-01A-01D-1682-01	HNSCC	floor of mouth
TCGA-CQ-5325-01A-01D-1682-01	HNSCC	oral tongue
TCGA-CQ-5326-01A-01D-1869-01	HNSCC	alveolar ridge
TCGA-CQ-5327-01A-01D-1682-01	HNSCC	oral tongue
TCGA-CQ-5329-01A-01D-1682-01	HNSCC	oral tongue
TCGA-CQ-5330-01A-01D-1682-01	HNSCC	oral tongue
TCGA-CQ-5331-01A-02D-1869-01	HNSCC	hard palate
TCGA-CQ-5332-01A-01D-1682-01	HNSCC	floor of mouth
TCGA-CQ-5333-01A-01D-2390-01	HNSCC	oral tongue
TCGA-CQ-5334-01A-01D-1682-01	HNSCC	buccal mucosa
TCGA-CQ-6218-01A-11D-1910-01	HNSCC	floor of mouth
TCGA-CQ-6220-01A-11D-1910-01	HNSCC	buccal mucosa
TCGA-CQ-6221-01A-11D-2077-01	HNSCC	oral tongue
TCGA-CQ-6223-01A-11D-1910-01	HNSCC	alveolar ridge
TCGA-CQ-6224-01A-11D-1910-01	HNSCC	oral tongue
TCGA-CQ-6225-01A-11D-1910-01	HNSCC	oral tongue
TCGA-CQ-6227-01A-11D-1910-01	HNSCC	oral cavity
TCGA-CQ-6228-01A-11D-1910-01	HNSCC	floor of mouth
TCGA-CQ-6229-01A-11D-1910-01	HNSCC	oral tongue
TCGA-CQ-7063-01A-11D-2390-01	HNSCC	hard palate
TCGA-CQ-7064-01A-11D-2390-01	HNSCC	buccal mucosa
TCGA-CQ-7065-01A-11D-2077-01	HNSCC	oral tongue
TCGA-CQ-7067-01A-11D-2228-01	HNSCC	oral tongue
TCGA-CQ-7068-01A-11D-2077-01	HNSCC	floor of mouth
TCGA-CQ-7069-01A-11D-2390-01	HNSCC	alveolar ridge
TCGA-CQ-7071-01A-12D-A30D-01	HNSCC	oral cavity
TCGA-CQ-7072-01A-21D-A30D-01	HNSCC	floor of mouth
TCGA-CQ-A4C6-01A-11D-A253-01	HNSCC	buccal mucosa
TCGA-CQ-A4C7-01A-11D-A253-01	HNSCC	floor of mouth
TCGA-CQ-A4C9-01A-11D-A253-01	HNSCC	floor of mouth
TCGA-CQ-A4CA-01A-11D-A253-01	HNSCC	oral tongue
TCGA-CQ-A4CB-01A-11D-A253-01	HNSCC	floor of mouth
TCGA-CQ-A4CD-01A-21D-A253-01	HNSCC	oral cavity
TCGA-CQ-A4CE-01A-11D-A25X-01	HNSCC	oral tongue
TCGA-CQ-A4CG-01A-11D-A25X-01	HNSCC	buccal mucosa
TCGA-CQ-A4CH-01A-11D-A25X-01	HNSCC	oral tongue
TCGA-CQ-A4CI-01A-11D-A25X-01	HNSCC	buccal mucosa
TCGA-CR-5243-01A-01D-1510-01	HNSCC	tonsil
TCGA-CR-5247-01A-01D-2010-01	HNSCC	tonsil
TCGA-CR-5248-01A-01D-2010-01	HNSCC	tonsil
TCGA-CR-5249-01A-01D-1510-01	HNSCC	tonsil
TCGA-CR-5250-01A-01D-1510-01	HNSCC	base of tongue
TCGA-CR-6467-01A-11D-1869-01	HNSCC	tonsil
TCGA-CR-6470-01A-11D-1869-01	HNSCC	tonsil
TCGA-CR-6471-01A-11D-1869-01	HNSCC	oral cavity
TCGA-CR-6472-01A-11D-1869-01	HNSCC	base of tongue
TCGA-CR-6473-01A-11D-1869-01	HNSCC	hypopharynx
TCGA-CR-6474-01A-11D-1869-01	HNSCC	larynx
TCGA-CR-6477-01A-11D-1869-01	HNSCC	base of tongue
TCGA-CR-6478-01A-11D-1869-01	HNSCC	tonsil
TCGA-CR-6480-01A-11D-1869-01	HNSCC	tonsil
TCGA-CR-6481-01A-11D-1869-01	HNSCC	tonsil
TCGA-CR-6482-01A-11D-1869-01	HNSCC	tonsil
TCGA-CR-6484-01A-11D-1869-01	HNSCC	oral cavity
TCGA-CR-6487-01A-11D-1869-01	HNSCC	tonsil
TCGA-CR-6488-01A-12D-2077-01	HNSCC	oral tongue
TCGA-CR-6491-01A-11D-1869-01	HNSCC	floor of mouth
TCGA-CR-6492-01A-12D-2077-01	HNSCC	hard palate
TCGA-CR-6493-01A-11D-1869-01	HNSCC	oral tongue
TCGA-CR-7364-01A-11D-2010-01	HNSCC	larynx
TCGA-CR-7365-01A-11D-2010-01	HNSCC	oral cavity
TCGA-CR-7367-01A-11D-2010-01	HNSCC	oral cavity
TCGA-CR-7368-01A-11D-2128-01	HNSCC	oral cavity
TCGA-CR-7369-01A-11D-2128-01	HNSCC	oral cavity
TCGA-CR-7370-01A-11D-2128-01	HNSCC	larynx
TCGA-CR-7371-01A-11D-2010-01	HNSCC	larynx
TCGA-CR-7372-01A-11D-2010-01	HNSCC	oral tongue
TCGA-CR-7373-01A-11D-2010-01	HNSCC	oral cavity
TCGA-CR-7374-01A-11D-2010-01	HNSCC	larynx
TCGA-CR-7376-01A-11D-2128-01	HNSCC	oral cavity
TCGA-CR-7377-01A-11D-2010-01	HNSCC	oral cavity
TCGA-CR-7379-01A-11D-2010-01	HNSCC	oral cavity
TCGA-CR-7380-01A-11D-2010-01	HNSCC	oral cavity
TCGA-CR-7382-01A-11D-2128-01	HNSCC	oral tongue
TCGA-CR-7383-01A-11D-2128-01	HNSCC	tonsil
TCGA-CR-7385-01A-11D-2010-01	HNSCC	tonsil
TCGA-CR-7386-01A-11D-2010-01	HNSCC	oral cavity
TCGA-CR-7388-01A-11D-2010-01	HNSCC	larynx
TCGA-CR-7389-01A-11D-2010-01	HNSCC	larynx
TCGA-CR-7390-01A-11D-2010-01	HNSCC	oral tongue
TCGA-CR-7391-01A-11D-2010-01	HNSCC	oral tongue
TCGA-CR-7392-01A-11D-2010-01	HNSCC	oral tongue
TCGA-CR-7393-01A-11D-2010-01	HNSCC	oral tongue
TCGA-CR-7394-01A-11D-2010-01	HNSCC	oral tongue
TCGA-CR-7395-01A-11D-2010-01	HNSCC	oral cavity
TCGA-CR-7397-01A-11D-2010-01	HNSCC	oral tongue
TCGA-CR-7398-01A-11D-2010-01	HNSCC	larynx
TCGA-CR-7399-01A-11D-2010-01	HNSCC	larynx
TCGA-CR-7401-01A-11D-2010-01	HNSCC	oral tongue
TCGA-CR-7402-01A-11D-2010-01	HNSCC	larynx
TCGA-CR-7404-01A-11D-2128-01	HNSCC	tonsil
TCGA-CV-5430-01A-02D-1682-01	HNSCC	larynx
TCGA-CV-5431-01A-01D-1510-01	HNSCC	larynx
TCGA-CV-5432-01A-02D-1682-01	HNSCC	larynx
TCGA-CV-5434-01A-01D-1682-01	HNSCC	larynx
TCGA-CV-5435-01A-01D-1682-01	HNSCC	larynx
TCGA-CV-5436-01A-01D-1510-01	HNSCC	floor of mouth
TCGA-CV-5439-01A-01D-1682-01	HNSCC	base of tongue
TCGA-CV-5440-01A-01D-1510-01	HNSCC	larynx
TCGA-CV-5441-01A-01D-1510-01	HNSCC	larynx
TCGA-CV-5442-01A-01D-1510-01	HNSCC	hard palate
TCGA-CV-5443-01A-01D-1510-01	HNSCC	larynx
TCGA-CV-5444-01A-02D-1510-01	HNSCC	larynx
TCGA-CV-5966-01A-11D-1682-01	HNSCC	oral cavity
TCGA-CV-5970-01A-11D-1682-01	HNSCC	oral tongue
TCGA-CV-5971-01A-11D-1682-01	HNSCC	oral tongue
TCGA-CV-5973-01A-11D-1682-01	HNSCC	oral tongue
TCGA-CV-5976-01A-11D-1682-01	HNSCC	oral tongue
TCGA-CV-5977-01A-11D-1682-01	HNSCC	oral tongue
TCGA-CV-5978-01A-11D-1682-01	HNSCC	larynx
TCGA-CV-5979-01A-11D-1682-01	HNSCC	oral tongue
TCGA-CV-6003-01A-11D-1682-01	HNSCC	oral tongue
TCGA-CV-6433-01A-11D-1682-01	HNSCC	oral tongue
TCGA-CV-6436-01A-11D-1682-01	HNSCC	oral tongue
TCGA-CV-6441-01A-11D-1682-01	HNSCC	oral tongue
TCGA-CV-6933-01A-11D-1910-01	HNSCC	oral tongue
TCGA-CV-6934-01A-11D-1910-01	HNSCC	oral tongue
TCGA-CV-6935-01A-11D-1910-01	HNSCC	larynx
TCGA-CV-6936-01A-11D-1910-01	HNSCC	floor of mouth
TCGA-CV-6937-01A-11D-2010-01	HNSCC	oral cavity
TCGA-CV-6938-01A-11D-1910-01	HNSCC	oral cavity
TCGA-CV-6939-01A-11D-1910-01	HNSCC	oral tongue
TCGA-CV-6940-01A-11D-1910-01	HNSCC	buccal mucosa
TCGA-CV-6941-01A-11D-1910-01	HNSCC	oral tongue
TCGA-CV-6942-01A-21D-2010-01	HNSCC	oral cavity
TCGA-CV-6943-01A-11D-1910-01	HNSCC	base of tongue
TCGA-CV-6945-01A-11D-1910-01	HNSCC	oral tongue
TCGA-CV-6948-01A-11D-1910-01	HNSCC	floor of mouth
TCGA-CV-6950-01A-11D-1910-01	HNSCC	base of tongue
TCGA-CV-6951-01A-11D-1910-01	HNSCC	oral tongue
TCGA-CV-6952-01A-11D-1910-01	HNSCC	oral tongue
TCGA-CV-6953-01A-11D-1910-01	HNSCC	floor of mouth
TCGA-CV-6954-01A-11D-1910-01	HNSCC	oral tongue
TCGA-CV-6955-01A-11D-2062-01	HNSCC	oral cavity
TCGA-CV-6956-01A-21D-2062-01	HNSCC	oral tongue
TCGA-CV-6959-01A-11D-1910-01	HNSCC	oral tongue
TCGA-CV-6960-01A-41D-2010-01	HNSCC	oral cavity
TCGA-CV-6961-01A-21D-1910-01	HNSCC	oral tongue
TCGA-CV-6962-01A-11D-1910-01	HNSCC	larynx
TCGA-CV-7089-01A-11D-2010-01	HNSCC	larynx
TCGA-CV-7090-01A-11D-2010-01	HNSCC	oral cavity
TCGA-CV-7091-01A-11D-2010-01	HNSCC	oral cavity
TCGA-CV-7095-01A-21D-2010-01	HNSCC	oral cavity
TCGA-CV-7097-01A-11D-2010-01	HNSCC	oral cavity
TCGA-CV-7099-01A-41D-2010-01	HNSCC	oral cavity
TCGA-CV-7100-01A-11D-2010-01	HNSCC	oral cavity
TCGA-CV-7101-01A-11D-2010-01	HNSCC	larynx
TCGA-CV-7102-01A-11D-2010-01	HNSCC	floor of mouth
TCGA-CV-7103-01A-21D-2010-01	HNSCC	oral tongue
TCGA-CV-7104-01A-11D-2010-01	HNSCC	oral tongue
TCGA-CV-7177-01A-11D-2010-01	HNSCC	larynx
TCGA-CV-7178-01A-21D-2010-01	HNSCC	oral cavity
TCGA-CV-7180-01A-11D-2010-01	HNSCC	oral tongue
TCGA-CV-7183-01A-11D-2010-01	HNSCC	oral cavity
TCGA-CV-7235-01A-11D-2010-01	HNSCC	floor of mouth
TCGA-CV-7236-01A-11D-2010-01	HNSCC	oral tongue
TCGA-CV-7238-01A-11D-2010-01	HNSCC	oral tongue
TCGA-CV-7242-01A-11D-2010-01	HNSCC	larynx
TCGA-CV-7243-01A-11D-2010-01	HNSCC	oral tongue
TCGA-CV-7245-01A-11D-2010-01	HNSCC	larynx
TCGA-CV-7247-01A-11D-2010-01	HNSCC	larynx
TCGA-CV-7248-01A-11D-2010-01	HNSCC	larynx
TCGA-CV-7250-01A-11D-2010-01	HNSCC	larynx
TCGA-CV-7252-01A-11D-2010-01	HNSCC	oral cavity
TCGA-CV-7253-01A-11D-2010-01	HNSCC	oral cavity
TCGA-CV-7254-01A-11D-2010-01	HNSCC	oral cavity
TCGA-CV-7255-01A-11D-2010-01	HNSCC	oral tongue
TCGA-CV-7261-01A-11D-2010-01	HNSCC	larynx
TCGA-CV-7263-01A-11D-2010-01	HNSCC	oral cavity
TCGA-CV-7406-01A-11D-2077-01	HNSCC	base of tongue
TCGA-CV-7407-01A-11D-2077-01	HNSCC	floor of mouth
TCGA-CV-7409-01A-31D-2228-01	HNSCC	oral cavity
TCGA-CV-7410-01A-21D-2077-01	HNSCC	larynx
TCGA-CV-7411-01A-11D-2077-01	HNSCC	oral cavity
TCGA-CV-7413-01A-11D-2077-01	HNSCC	oral cavity
TCGA-CV-7414-01A-11D-2077-01	HNSCC	oral cavity
TCGA-CV-7415-01A-11D-2077-01	HNSCC	larynx
TCGA-CV-7416-01A-11D-2077-01	HNSCC	oral cavity
TCGA-CV-7418-01A-11D-2077-01	HNSCC	larynx
TCGA-CV-7421-01A-11D-2077-01	HNSCC	larynx
TCGA-CV-7422-01A-21D-2077-01	HNSCC	larynx
TCGA-CV-7423-01A-11D-2077-01	HNSCC	oral cavity
TCGA-CV-7424-01A-11D-2077-01	HNSCC	larynx
TCGA-CV-7425-01A-11D-2077-01	HNSCC	oral cavity
TCGA-CV-7427-01A-11D-2077-01	HNSCC	oral cavity
TCGA-CV-7428-01A-11D-2128-01	HNSCC	oral cavity
TCGA-CV-7429-01A-11D-2128-01	HNSCC	oral cavity
TCGA-CV-7430-01A-11D-2128-01	HNSCC	larynx
TCGA-CV-7432-01A-11D-2128-01	HNSCC	oral cavity
TCGA-CV-7433-01A-11D-2128-01	HNSCC	larynx
TCGA-CV-7434-01A-11D-2128-01	HNSCC	oral cavity
TCGA-CV-7435-01A-11D-2128-01	HNSCC	oral cavity
TCGA-CV-7437-01A-21D-2128-01	HNSCC	larynx
TCGA-CV-7438-01A-21D-2128-01	HNSCC	oral tongue
TCGA-CV-7440-01A-11D-2128-01	HNSCC	larynx
TCGA-CV-A45O-01A-21D-A24C-01	HNSCC	alveolar ridge
TCGA-CV-A45P-01A-11D-A24C-01	HNSCC	oral tongue
TCGA-CV-A45Q-01A-11D-A24C-01	HNSCC	oral cavity
TCGA-CV-A45R-01A-11D-A24C-01	HNSCC	oral tongue
TCGA-CV-A45T-01A-11D-A24C-01	HNSCC	oral tongue
TCGA-CV-A45U-01A-12D-A24C-01	HNSCC	oral cavity
TCGA-CV-A45V-01A-21D-A253-01	HNSCC	oral cavity
TCGA-CV-A45W-01A-11D-A253-01	HNSCC	larynx
TCGA-CV-A45X-01A-21D-A253-01	HNSCC	floor of mouth
TCGA-CV-A45Y-01A-11D-A253-01	HNSCC	larynx
TCGA-CV-A45Z-01A-21D-A253-01	HNSCC	larynx
TCGA-CV-A460-01A-21D-A253-01	HNSCC	larynx
TCGA-CV-A461-01A-41D-A25X-01	HNSCC	larynx
TCGA-CV-A463-01A-11D-A25X-01	HNSCC	floor of mouth
TCGA-CV-A464-01A-11D-A25X-01	HNSCC	buccal mucosa
TCGA-CV-A465-01A-11D-A25X-01	HNSCC	oral tongue
TCGA-CV-A468-01A-11D-A25X-01	HNSCC	lip
TCGA-CV-A6JD-01A-11D-A31K-01	HNSCC	floor of mouth
TCGA-CV-A6JE-01A-11D-A31K-01	HNSCC	oral cavity
TCGA-CV-A6JM-01A-11D-A31K-01	HNSCC	hypopharynx
TCGA-CV-A6JN-01A-11D-A31K-01	HNSCC	oral cavity
TCGA-CV-A6JO-01B-11D-A34I-01	HNSCC	oral tongue
TCGA-CV-A6JT-01A-11D-A31K-01	HNSCC	oral tongue
TCGA-CV-A6JU-01A-11D-A31K-01	HNSCC	oral tongue
TCGA-CV-A6JY-01A-11D-A31K-01	HNSCC	oral cavity
TCGA-CV-A6JZ-01A-11D-A31K-01	HNSCC	oral cavity
TCGA-CV-A6K0-01B-21D-A31K-01	HNSCC	oral tongue
TCGA-CV-A6K1-01A-11D-A31K-01	HNSCC	larynx
TCGA-CV-A6K2-01A-11D-A31K-01	HNSCC	oral cavity
TCGA-CX-7082-01A-11D-2010-01	HNSCC	oral cavity
TCGA-CX-7085-01A-21D-2010-01	HNSCC	oral tongue
TCGA-CX-7086-01A-11D-2077-01	HNSCC	floor of mouth
TCGA-CX-7219-01A-11D-2010-01	HNSCC	floor of mouth
TCGA-CX-A4AQ-01A-11D-A253-01	HNSCC	floor of mouth
TCGA-D6-6515-01A-21D-1869-01	HNSCC	oral tongue
TCGA-D6-6516-01A-11D-1869-01	HNSCC	lip
TCGA-D6-6517-01A-11D-1869-01	HNSCC	larynx
TCGA-D6-6823-01A-11D-1910-01	HNSCC	oral tongue
TCGA-D6-6824-01A-11D-1910-01	HNSCC	larynx
TCGA-D6-6825-01A-21D-1910-01	HNSCC	oral tongue
TCGA-D6-6826-01A-11D-1910-01	HNSCC	larynx
TCGA-D6-6827-01A-11D-1910-01	HNSCC	lip
TCGA-D6-8568-01A-11D-2390-01	HNSCC	larynx
TCGA-D6-8569-01A-11D-2390-01	HNSCC	oral tongue
TCGA-D6-A4Z9-01A-11D-A253-01	HNSCC	oral tongue
TCGA-D6-A4ZB-01A-11D-A253-01	HNSCC	oral tongue
TCGA-D6-A6EK-01A-11D-A31K-01	HNSCC	larynx
TCGA-D6-A6EM-01A-21D-A31K-01	HNSCC	oral tongue
TCGA-D6-A6EN-01A-11D-A31K-01	HNSCC	buccal mucosa
TCGA-D6-A6EO-01A-11D-A31K-01	HNSCC	floor of mouth
TCGA-D6-A6EP-01A-11D-A31K-01	HNSCC	hypopharynx
TCGA-D6-A6EQ-01A-11D-A31K-01	HNSCC	larynx
TCGA-D6-A6ES-01A-12D-A31K-01	HNSCC	larynx
TCGA-D6-A74Q-01A-11D-A34I-01	HNSCC	larynx
TCGA-DQ-5624-01A-01D-1869-01	HNSCC	oral tongue
TCGA-DQ-5625-01A-01D-1869-01	HNSCC	oral tongue
TCGA-DQ-5629-01A-01D-1869-01	HNSCC	larynx
TCGA-DQ-5630-01A-01D-1869-01	HNSCC	oral tongue
TCGA-DQ-5631-01A-01D-1869-01	HNSCC	oral tongue
TCGA-DQ-7588-01A-11D-2077-01	HNSCC	buccal mucosa
TCGA-DQ-7589-01A-11D-2228-01	HNSCC	larynx
TCGA-DQ-7590-01A-11D-2228-01	HNSCC	tonsil
TCGA-DQ-7591-01A-11D-2077-01	HNSCC	base of tongue
TCGA-DQ-7592-01A-11D-2077-01	HNSCC	oral tongue
TCGA-DQ-7593-01A-11D-2228-01	HNSCC	base of tongue
TCGA-DQ-7594-01A-11D-2228-01	HNSCC	base of tongue
TCGA-DQ-7595-01A-11D-2228-01	HNSCC	larynx
TCGA-DQ-7596-01A-11D-2228-01	HNSCC	tonsil
TCGA-F7-7848-01A-11D-2128-01	HNSCC	larynx
TCGA-F7-8298-01A-11D-2390-01	HNSCC	larynx
TCGA-F7-8489-01A-31D-2390-01	HNSCC	floor of mouth
TCGA-F7-A50G-01A-11D-A25X-01	HNSCC	oral tongue
TCGA-F7-A50I-01A-11D-A28Q-01	HNSCC	larynx
TCGA-F7-A50J-01A-21D-A28Q-01	HNSCC	oral tongue
TCGA-F7-A61S-01A-11D-A28Q-01	HNSCC	oral tongue
TCGA-F7-A61V-01A-11D-A28Q-01	HNSCC	base of tongue
TCGA-F7-A61W-01A-11D-A28Q-01	HNSCC	oral tongue
TCGA-F7-A620-01A-11D-A28Q-01	HNSCC	base of tongue
TCGA-F7-A622-01A-11D-A28Q-01	HNSCC	larynx
TCGA-F7-A623-01A-11D-A28Q-01	HNSCC	larynx
TCGA-F7-A624-01A-22D-A30D-01	HNSCC	buccal mucosa
TCGA-H7-7774-01A-21D-2077-01	HNSCC	oral cavity
TCGA-H7-8501-01A-11D-2390-01	HNSCC	buccal mucosa
TCGA-H7-8502-01A-11D-2390-01	HNSCC	oral cavity
TCGA-H7-A6C4-01A-11D-A30D-01	HNSCC	oral tongue
TCGA-H7-A6C5-01A-11D-A30D-01	HNSCC	larynx
TCGA-H7-A76A-01A-51D-A34I-01	HNSCC	tonsil
TCGA-HD-7229-01A-11D-2010-01	HNSCC	larynx
TCGA-HD-7753-01A-11D-2077-01	HNSCC	oropharynx
TCGA-HD-7754-01A-11D-2077-01	HNSCC	tonsil
TCGA-HD-7831-01A-11D-2128-01	HNSCC	oral tongue
TCGA-HD-7832-01A-11D-2128-01	HNSCC	floor of mouth
TCGA-HD-7917-01A-11D-2228-01	HNSCC	floor of mouth
TCGA-HD-8224-01A-11D-2390-01	HNSCC	base of tongue
TCGA-HD-8314-01A-11D-2390-01	HNSCC	base of tongue
TCGA-HD-8634-01A-11D-2390-01	HNSCC	oral tongue
TCGA-HD-8635-01A-11D-2390-01	HNSCC	oral tongue
TCGA-HD-A4C1-01A-11D-A24C-01	HNSCC	buccal mucosa
TCGA-HD-A633-01A-11D-A28Q-01	HNSCC	oral cavity
TCGA-HD-A634-01A-11D-A28Q-01	HNSCC	tonsil
TCGA-HD-A6HZ-01A-12D-A31K-01	HNSCC	oral tongue
TCGA-HD-A6I0-01A-11D-A31K-01	HNSCC	oral cavity
TCGA-HL-7533-01A-11D-2228-01	HNSCC	oral cavity
TCGA-IQ-7630-01A-11D-2077-01	HNSCC	oropharynx
TCGA-IQ-7631-01A-11D-2077-01	HNSCC	buccal mucosa
TCGA-IQ-7632-01A-11D-2077-01	HNSCC	alveolar ridge
TCGA-IQ-A61E-01A-22D-A30D-01	HNSCC	oral tongue
TCGA-IQ-A61G-01A-11D-A30D-01	HNSCC	floor of mouth
TCGA-IQ-A61H-01A-11D-A30D-01	HNSCC	oral tongue
TCGA-IQ-A61I-01A-11D-A30D-01	HNSCC	oropharynx
TCGA-IQ-A61J-01A-11D-A30D-01	HNSCC	oral tongue
TCGA-IQ-A61K-01A-11D-A30D-01	HNSCC	oral tongue
TCGA-IQ-A61L-01A-11D-A30D-01	HNSCC	oral tongue
TCGA-IQ-A61O-01A-11D-A30D-01	HNSCC	oropharynx
TCGA-IQ-A6SG-01A-12D-A34I-01	HNSCC	oral tongue
TCGA-IQ-A6SH-01A-12D-A34I-01	HNSCC	oral tongue
TCGA-KU-A66S-01A-21D-A30D-01	HNSCC	larynx
TCGA-KU-A66T-01A-11D-A30D-01	HNSCC	floor of mouth
TCGA-KU-A6H7-01A-11D-A31K-01	HNSCC	tonsil
TCGA-KU-A6H8-01A-21D-A34I-01	HNSCC	oral tongue
TCGA-MT-A51W-01A-21D-A25X-01	HNSCC	tonsil
TCGA-MT-A51X-01A-11D-A25X-01	HNSCC	oral tongue
TCGA-MT-A67A-01A-11D-A30D-01	HNSCC	oral tongue
TCGA-MT-A67D-01A-31D-A30D-01	HNSCC	floor of mouth
TCGA-MT-A67F-01A-11D-A30D-01	HNSCC	oral cavity
TCGA-MT-A67G-01A-11D-A30D-01	HNSCC	tonsil
TCGA-MT-A7BN-01A-12D-A34I-01	HNSCC	floor of mouth
TCGA-MZ-A5BI-01A-31D-A34I-01	HNSCC	tonsil
TCGA-MZ-A6I9-01A-11D-A31K-01	HNSCC	base of tongue
TCGA-MZ-A7D7-01A-21D-A34I-01	HNSCC	base of tongue
TCGA-P3-A5Q5-01A-11D-A28Q-01	HNSCC	tonsil
TCGA-P3-A5Q6-01A-11D-A28Q-01	HNSCC	tonsil
TCGA-P3-A5QA-01A-11D-A28Q-01	HNSCC	oral tongue
TCGA-P3-A5QE-01A-11D-A28Q-01	HNSCC	base of tongue
TCGA-P3-A5QF-01A-11D-A28Q-01	HNSCC	alveolar ridge
TCGA-P3-A6SW-01A-11D-A34I-01	HNSCC	tonsil
TCGA-P3-A6SX-01A-11D-A34I-01	HNSCC	tonsil
TCGA-P3-A6T0-01A-12D-A34I-01	HNSCC	floor of mouth
TCGA-P3-A6T2-01A-11D-A34I-01	HNSCC	buccal mucosa
TCGA-P3-A6T3-01A-11D-A34I-01	HNSCC	oral cavity
TCGA-P3-A6T4-01A-11D-A34I-01	HNSCC	floor of mouth
TCGA-P3-A6T5-01A-11D-A34I-01	HNSCC	alveolar ridge
TCGA-P3-A6T6-01A-11D-A34I-01	HNSCC	alveolar ridge
TCGA-P3-A6T7-01A-11D-A34I-01	HNSCC	floor of mouth
TCGA-P3-A6T8-01A-11D-A34I-01	HNSCC	floor of mouth
TCGA-QK-A64Z-01A-11D-A30D-01	HNSCC	hard palate
TCGA-QK-A652-01A-11D-A30D-01	HNSCC	oral tongue
TCGA-QK-A6IF-01A-11D-A31K-01	HNSCC	tonsil
TCGA-QK-A6IG-01A-11D-A31K-01	HNSCC	buccal mucosa
TCGA-QK-A6IH-01A-11D-A31K-01	HNSCC	alveolar ridge
TCGA-QK-A6II-01A-11D-A31K-01	HNSCC	floor of mouth
TCGA-QK-A6IJ-01A-11D-A31K-01	HNSCC	floor of mouth
TCGA-QK-A6V9-01A-11D-A34I-01	HNSCC	tonsil
TCGA-QK-A6VB-01A-12D-A34I-01	HNSCC	floor of mouth
TCGA-QK-A6VC-01A-23D-A34I-01	HNSCC	hypopharynx
TCGA-QK-A8Z7-01A-11D-A390-01	HNSCC	floor of mouth
TCGA-QK-A8Z8-01A-11D-A390-01	HNSCC	larynx
TCGA-QK-A8Z9-01B-11D-A390-01	HNSCC	floor of mouth
TCGA-QK-A8ZA-01A-11D-A390-01	HNSCC	oropharynx
TCGA-QK-A8ZB-01A-11D-A390-01	HNSCC	larynx
TCGA-QK-AA3J-01A-11D-A390-01	HNSCC	larynx
TCGA-QK-AA3K-01A-11D-A390-01	HNSCC	oral tongue
TCGA-RS-A6TO-01A-32D-A34I-01	HNSCC	oral cavity
TCGA-RS-A6TP-01A-12D-A34I-01	HNSCC	tonsil
TCGA-T2-A6WX-01A-12D-A34I-01	HNSCC	oral tongue
TCGA-T2-A6WZ-01A-21D-A34I-01	HNSCC	oral tongue
TCGA-T2-A6X0-01A-11D-A34I-01	HNSCC	tonsil
TCGA-T2-A6X2-01A-12D-A34I-01	HNSCC	alveolar ridge
TCGA-T3-A92M-01A-31D-A390-01	HNSCC	larynx
TCGA-T3-A92N-01A-11D-A390-01	HNSCC	floor of mouth
TCGA-TN-A7HI-01A-11D-A34I-01	HNSCC	tonsil
TCGA-TN-A7HJ-01A-12D-A34I-01	HNSCC	larynx
TCGA-TN-A7HL-01A-11D-A34I-01	HNSCC	hypopharynx
TCGA-UF-A718-01A-22D-A34I-01	HNSCC	larynx
TCGA-UF-A719-01A-12D-A34I-01	HNSCC	floor of mouth
TCGA-UF-A71A-01A-22D-A34I-01	HNSCC	floor of mouth
TCGA-UF-A71B-01A-12D-A34I-01	HNSCC	alveolar ridge
TCGA-UF-A71D-01A-12D-A34I-01	HNSCC	larynx
TCGA-UF-A71E-01A-31D-A34I-01	HNSCC	floor of mouth
TCGA-UF-A7J9-01A-12D-A34I-01	HNSCC	larynx
TCGA-UF-A7JA-01A-12D-A34I-01	HNSCC	buccal mucosa
TCGA-UF-A7JC-01A-21D-A34I-01	HNSCC	floor of mouth
TCGA-UF-A7JD-01A-11D-A34I-01	HNSCC	buccal mucosa
TCGA-UF-A7JF-01A-11D-A34I-01	HNSCC	larynx
TCGA-UF-A7JH-01A-21D-A34I-01	HNSCC	larynx
TCGA-UF-A7JJ-01A-11D-A34I-01	HNSCC	larynx
TCGA-UF-A7JK-01A-11D-A34I-01	HNSCC	larynx
TCGA-UF-A7JO-01A-11D-A34I-01	HNSCC	floor of mouth
TCGA-UF-A7JS-01A-11D-A34I-01	HNSCC	oral tongue
TCGA-UF-A7JT-01A-11D-A34I-01	HNSCC	floor of mouth
TCGA-UF-A7JV-01A-11D-A34I-01	HNSCC	hypopharynx
TCGA-UP-A6WW-01A-12D-A34I-01	HNSCC	oral tongue
TCGA-WA-A7GZ-01A-11D-A34I-01	HNSCC	floor of mouth
TCGA-WA-A7H4-01A-21D-A34I-01	HNSCC	oral tongue
