# Supplementary material for: The Landscape of Somatic Copy Number Alterations in Head and Neck Squamous Cell Carcinoma
Source: Front Oncol. 2020 Mar 12;10:321. doi: 10.3389/fonc.2020.00321 (PMC7080958; doi:10.3389/fonc.2020.00321)
Supplement: Supplementary file 3 [file Table_3.XLS]

## Sheet: Supplementary Table 3
Supplementary Table 3. Significantly amplified or deleted genomic regions identified by GISTIC algorithm.
Chromosome	Chromosome band	Genomic region	Type	Q value	Genes
chr1	1p13.3	chr1:110220591-110268852	Amplification	2.093e-241	GSTM1,GSTM2,GSTM5
chr1	1p36.11	chr1:25558561-25678083	Amplification	3.5037e-28	RHD,TMEM50A,SYF2,C1orf63
chr1	1p36.13	chr1:16931330-17286318	Amplification	4.9501e-14	CROCC,MST1P2,MST1P9,NBPF1,CROCCP2,ESPNP,MIR3675
chr1	1p36.33	chr1:1-1716724	Amplification	5.8111e-22	hsa-mir-429,hsa-mir-1302-2,CDK11B,DVL1,GNB1,SCNN1D,TNFRSF4,MMP23B,MMP23A,TNFRSF18,ISG15,SLC35E2,NOC2L,OR4F3,SSU72,SDF4,MXRA8,CPSF3L,C1orf159,AURKAIP1,MRPL20,ATAD3A,HES4,VWA1,NADK,OR4F5,LINC00115,GLTPD1,OR4F16,CCNL2,TAS1R3,ATAD3B,PLEKHN1,C1orf170,ACAP3,UBE2J2,PUSL1,B3GALT6,MIB2,SAMD11,LOC148413,ATAD3C,LOC254099,TTLL10,FAM41C,KLHL17,TMEM240,AGRN,FAM132A,RNF223,MIR200A,MIR200B,ANKRD65,MIR429,FAM138F…
chr1	1q21.3	chr1:154944841-154988351	Amplification	0.00011102	hsa-mir-4258,CKS1B,SHC1,ZBTB7B,LENEP,FLAD1,MIR4258
chr2	2p13.2	chr2:71733273-72007713	Amplification	0.0043249	DYSF
chr2	2q11.2	chr2:97480911-97619214	Amplification	8.0941e-10	CNNM3,ANKRD39,FAM178B,SEMA4C,ANKRD23
chr2	2q14.2	chr2:121604633-121757696	Amplification	5.7542e-21	GLI2
chr2	2q31.2	chr2:177987477-178235459	Amplification	2.1435e-07	hsa-mir-3128,NFE2L2,HNRNPA3,LOC100130691,MIR3128,MIR4444-1
chr3	3q26.32	chr3:178867588-178892347	Amplification	5.5054e-119	PIK3CA
chr3	3q27.1	chr3:183949871-184413689	Amplification	5.0839e-118	hsa-mir-1224,CLCN2,EIF4G1,EPHB3,POLR2H,PSMD2,THPO,CHRD,ECE2,ALG3,VWA5B2,CAMK2N2,FAM131A,SNORD66,MIR1224
chr4	4p15.1	chr4:34787164-34841363	Amplification	3.4785e-24	ARAP2
chr4	4p16.3	chr4:1283526-1737805	Amplification	6.9696e-12	SLBP,MAEA,TACC3,KIAA1530,TMEM129,FAM53A,CRIPAK
chr4	4q26	chr4:115175516-115181909	Amplification	2.2139e-57	ARSJ
chr4	4q32.2	chr4:161880340-161885272	Amplification	3.758e-06	FSTL5
chr5	5p13.3	chr5:32088081-32193120	Amplification	1.5162e-14	PDZD2,GOLPH3
chr5	5p15.33	chr5:311359-761083	Amplification	2.092e-53	SLC9A3,PDCD6,TPPP,EXOC3,PP7080,CEP72,AHRR,C5orf55,MIR4456
chr5	5q11.2	chr5:57329848-57332330	Amplification	0	PLK2
chr6	6p21.1	chr6:41693376-41751516	Amplification	2.0902e-08	PGC,TFEB,FRS3,PRICKLE4
chr6	6q14.1	chr6:78926587-79051843	Amplification	5.5155e-36	IRAK1BP1
chr6	6q16.3	chr6:103720442-103753908	Amplification	1.6996e-100	GRIK2
chr7	7p11.2	chr7:55088416-55105022	Amplification	8.1588e-116	EGFR
chr7	7p22.3	chr7:1017121-1091643	Amplification	4.3015e-51	hsa-mir-339,CYP2W1,C7orf50,MIR339
chr7	7q21.2	chr7:92424917-92503742	Amplification	1.2268e-17	CDK6
chr7	7q22.1	chr7:99678492-100535166	Amplification	5.7436e-24	hsa-mir-106b,ACHE,EPHB4,EPO,GNB2,AGFG2,LRCH4,MCM7,PCOLCE,PMS2P1,TAF6,TFR2,TRIP6,ZAN,ZNF3,AP4M1,POP7,STAG3,COPS6,FBXO24,PILRB,PILRA,ACTL6B,SRRT,ZCWPW1,C7orf43,MEPCE,SLC12A9,MOSPD3,GIGYF1,PVRIG,GAL3ST4,TSC22D4,PPP1R35,GPC2,NYAP1,CNPY4,MBLAC1,GATS,C7orf59,C7orf61,UFSP1,MIR106B,MIR25,MIR93,SPDYE3,LOC100129845,SAP25,MIR4658
chr8	8p11.23	chr8:38155395-38299418	Amplification	1.365e-31	FGFR1,WHSC1L1,LETM2
chr8	8p23.1	chr8:7385269-7402920	Amplification	5.1218e-14	FAM90A7
chr8	8q24.21	chr8:128313956-128452765	Amplification	5.3246e-52	POU5F1B
chr8	8q24.3	chr8:142142358-145824227	Amplification	2.329e-64	hsa-mir-1234,hsa-mir-939,hsa-mir-661,hsa-mir-937,hsa-mir-1302-7,BAI1,CYC1,CYP11B1,CYP11B2,EEF1D,GLI4,GML,GPR20,GPT,GRINA,HSF1,LY6E,LY6H,TONSL,PLEC,TSTA3,PSCA,LY6D,JRK,DGAT1,GPAA1,FOXH1,RECQL4,LRRC14,ZNF623,PTP4A3,PUF60,DENND3,ZC3H3,ARC,BOP1,SCRIB,FBXL6,OPLAH,CPSF1,CYHR1,VPS28,FAM203A,C8orf55,EXOSC4,LY6K,SLC39A4,SLURP1,SLC45A4,PYCRL,LYNX1,C8orf51,GPR172A,GSDMD,ZNF696,ARHGAP39,SHARPIN,EPPK1,SCRT1,M…
chr9	9p13.3	chr9:35663221-35737197	Amplification	4.2701e-16	CA9,TLN1,TPM2,CREB3,GBA2,C9orf100
chr9	9p23	chr9:13811002-13855461	Amplification	2.9593e-11	C9orf146
chr9	9p24.1	chr9:5407411-5518250	Amplification	7.06e-21	CD274,C9orf46,PDCD1LG2
chr9	9q34.3	chr9:138123830-138238937	Amplification	9.7311e-18	LOC401557
chr10	10p12.1	chr10:27225992-27228472	Amplification	7.0535e-05	LINC00202
chr10	10p15.3	chr10:1382039-1562799	Amplification	1.7603e-21	ADARB2
chr10	10q11.22	chr10:47047010-47678052	Amplification	1.2957e-12	PPYR1,ANTXRL,FAM35B2,AGAP9,LOC642826,LOC643650,FAM25C,ANXA8,ANXA8L1,LOC728643,FAM25B,FAM25G
chr10	10q26.3	chr10:135176308-135534747	Amplification	9.1432e-13	CYP2E1,ECHS1,DUX4,DUX2,MTG1,SYCE1,PAOX,SPRNP1,FRG2B,SPRN,LOC619207,DUX4L7,DUX4L6,DUX4L5,DUX4L3,DUX4L2,MIR3944
chr11	11p13	chr11:35481830-35668098	Amplification	2.337e-07	FJX1,PAMR1
chr11	11p15.4	chr11:4964303-4978381	Amplification	9.2179e-105	OR51A4,OR51A2
chr11	11p15.4	chr11:5771236-5836108	Amplification	1.9432e-40	OR52N1,OR52N4,OR52N5
chr11	11p15.5	chr11:1275534-1448958	Amplification	5.2587e-18	BRSK2,TOLLIP,LOC255512,MUC5B
chr11	11q13.3	chr11:69984686-70092428	Amplification	0	FADD,ANO1
chr11	11q22.2	chr11:101946468-102469649	Amplification	5.6689e-71	BIRC2,BIRC3,MMP7,MMP20,YAP1,C11orf70,TMEM123
chr12	12p13.33	chr12:266818-369165	Amplification	2.0328e-09	SLC6A12,SLC6A13,IQSEC3
chr12	12q15	chr12:69214747-69678355	Amplification	1.1497e-05	has-mir-1279,CPM,MDM2,CPSF6,MIR1279
chr12	12q24.33	chr12:132673337-133198255	Amplification	1.6772e-11	P2RX2,GALNT9,FBRSL1,LOC100130238,LOC100507055
chr13	13q22.1	chr13:73814442-74090511	Amplification	2.2058e-23	KLF5
chr13	13q34	chr13:113653847-115169878	Amplification	9.3906e-11	ATP4B,F7,F10,GAS6,LAMP1,GRK1,TFDP1,CUL4A,PROZ,CDC16,RASA3,MCF2L,TMCO3,DCUN1D2,PCID2,UPF3A,GRTP1,ADPRHL1,CHAMP1,FAM70B,FLJ44054,FLJ41484,LINC00552,LOC100506394
chr14	14q11.2	chr14:22723199-22791070	Amplification	6.8797e-05	DAD1
chr14	14q32.33	chr14:105112762-105942851	Amplification	1.737e-10	AKT1,CRIP2,BRF1,JAG2,MTA1,SIVA1,PACS2,GPR132,CDCA4,INF2,BTBD6,AHNAK2,C14orf79,PLD4,ADSSL1,MGC23270,NUDT14,KIAA0284,TEX22,ZBTB42,MIR4710
chr14	14q32.33	chr14:105957370-106903165	Amplification	4.7883e-09	ELK2AP,ADAM6,KIAA0125,TMEM121,C14orf80,LINC00226
chr15	15q13.1	chr15:29378361-29442524	Amplification	8.5158e-11	APBA2,FAM189A1
chr16	16p11.1	chr16:34528461-34864477	Amplification	6.993e-11	LOC146481,LOC283914,LOC100130700
chr16	16p13.3	chr16:608533-898327	Amplification	4.3034e-23	hsa-mir-662,RHBDL1,PIGQ,MSLN,STUB1,GNG13,RAB40C,CHTF18,NARFL,FAM173A,METRN,WDR24,HAGHL,C16orf13,FAM195A,RHOT2,RPUSD1,WFIKKN1,CCDC78,C16orf11,FBXL16,WDR90,NHLRC4,JMJD8,PRR25,MSLNL,MIR662
chr16	16q24.3	chr16:88697768-88958281	Amplification	8.6937e-07	APRT,CBFA2T3,CYBA,GALNS,MVD,PIEZO1,IL17C,TRAPPC2L,CDT1,RNF166,ZC3H18,MGC23284,SNAI3,CTU2,PABPN1L,MIR4722
chr17	17p11.2	chr17:21216983-21439669	Amplification	5.7105e-06	KCNJ12,MAP2K3,C17orf51,KCNJ18
chr17	17q12	chr17:37862074-37869177	Amplification	7.7792e-28	ERBB2
chr17	17q21.31	chr17:44139663-44810893	Amplification	4.094e-48	NSF,LRRC37A,ARL17A,KIAA1267,LRRC37A2,LOC644246,NSFP1,ARL17B
chr17	17q25.3	chr17:75809036-80276866	Amplification	3.06e-11	hsa-mir-3186,hsa-mir-1250,ACTG1,BIRC5,ARHGDIA,CD7,CSNK1D,SLC25A10,FASN,GAA,GCGR,GPS1,LGALS3BP,MAFG,NPTX1,P4HB,PDE6G,PYCR1,PCYT2,RAC3,RFNG,MRPL12,SGSH,TIMP2,TK1,CBX4,DNAH17,SOCS3,SLC16A3,SYNGR2,HGS,CYTH1,PGS1,AATK,EIF4A3,ALYREF,BAIAP2,TMC6,AZI1,FSCN2,DCXR,ANAPC11,SIRT7,CCDC40,NPLOC4,CBX8,RPTOR,BAHCC1,USP36,RNF213,TNRC6C,DUS1L,ENGASE,ASPSCR1,CARD14,CHMP6,C17orf70,TSPAN10,CBX2,MAFG-AS1,C1QTNF1,PPP1R…
chr18	18p11.31	chr18:3263222-3649895	Amplification	2.4381e-17	TGIF1,DLGAP1,MYL12B,FLJ35776
chr18	18q11.2	chr18:20346008-20878062	Amplification	1.7402e-09	RBBP8,TMEM241,CABLES1,MIR4741
chr19	19p13.3	chr19:3099030-4231642	Amplification	0.00014715	hsa-mir-637,DAPK3,EEF2,GNA11,GNA15,MATK,NFIC,MAP2K2,TBXA2R,S1PR4,APBA3,EBI3,HMG20B,ZFR2,PIP5K1C,SNORD37,TJP3,ITGB1BP3,ZBTB7A,FZR1,SIRT6,PIAS4,NCLN,C19orf29,CELF5,DOHH,CREB3L3,RAX2,ATCAY,MRPL54,MFSD12,GIPC3,ANKRD24,C19orf77,C19orf29-AS1,MIR637,C19orf71
chr19	19q13.41	chr19:53524655-53552228	Amplification	5.6127e-10	ERVV-2
chr19	19q13.43	chr19:57979167-58027502	Amplification	2.2067e-07	hsa-mir-1274b,ZNF419,ZNF773,ZNF772
chr20	20p13	chr20:1522901-1599141	Amplification	0	SIRPB1,SIRPD
chr20	20q11.22	chr20:31930964-33031367	Amplification	6.6633e-06	AHCY,ASIP,E2F1,SNTA1,EIF2S2,CBFA2T2,PXMP4,RALY,CDK5RAP1,NECAB3,ITCH,ZNF341,C20orf144,CHMP4B,ACTL10,MIR4755
chr20	20q13.13	chr20:49129343-49142667	Amplification	0.00016142	PTPN1
chr20	20q13.33	chr20:60772499-61344988	Amplification	2.3166e-10	hsa-mir-133a-2,LAMA5,NTSR1,RPS21,OSBPL2,ADRM1,HRH3,GTPBP5,SLCO4A1,CABLES2,C20orf166,GATA5,C20orf151,C20orf166-AS1,MIR1-1,MIR133A2,LOC100127888,MIR4758
chr21	21q22.3	chr21:43545994-48129895	Amplification	0.0097352	ADARB1,AIRE,PTTG1IP,C21orf2,CBS,COL6A1,COL6A2,CRYAA,CSTB,PRMT2,ITGB2,LSS,NDUFV3,PCNT,PDE9A,PFKL,PKNOX1,PWP2,S100B,SLC19A1,SUMO3,TFF1,TFF2,TFF3,TRAPPC10,TRPM2,U2AF1,UBE2G2,C21orf33,PDXK,RRP1,MCM3AP,ABCG1,WDR4,FTCD,HSF2BP,RRP1B,DIP2A,POFUT2,ICOSLG,DNMT3L,UBASH3A,SLC37A1,PCBP3,C21orf58,YBEY,TSPEAR,AGPAT3,TMPRSS3,COL18A1,LRRC3,C21orf56,C21orf67,FAM207A,RSPH1,UMODL1,LINC00313,C21orf90,MCM3AP-AS1,SIK1,…
chr22	22q11.21	chr22:20101939-20753815	Amplification	4.1153e-24	hsa-mir-1286,RANBP1,ZNF74,TRMT2A,ZDHHC8,RTN4R,DGCR6L,RIMBP3,LOC150197,LOC284865,LOC388849,TMEM191B,PI4KAP1,LOC729444,MIR1286
chr22	22q11.22	chr22:22474508-22487463	Amplification	1.051e-17	VPREB1
chr22	22q13.2	chr22:42889481-42943641	Amplification	1.1478e-16	RRP7A,SERHL
chr1	1p13.3	chr1:110234557-110276860	Deletion	7.9013e-297	GSTM5
chr1	1p36.11	chr1:25558561-25611451	Deletion	7.7133e-168	C1orf63
chr1	1p36.13	chr1:16777693-17301671	Deletion	6.0167e-73	CROCC,MST1P2,MST1P9,NBPF1,CROCCP2,CROCCP3,ESPNP,MIR3675
chr1	1q21.2	chr1:147378653-149896587	Deletion	5.289e-138	FCGR1A,HIST2H2AA3,HIST2H2AC,HIST2H2BE,HIST2H4A,SV2A,NBPF14,BOLA1,GPR89B,FAM91A2,HIST2H3C,PPIAL4A,NBPF11,NBPF15,HIST2H2AB,HIST2H3A,HIST2H2BC,FLJ39739,LOC388692,HIST2H2BF,HIST2H4B,PPIAL4D,LOC645166,PPIAL4B,PPIAL4C,HIST2H3D,HIST2H2AA4,LOC728855,NBPF24,GPR89C,NBPF16,PDZK1P1,PPIAL4F,PPIAL4E,FCGR1C
chr1	1q25.1	chr1:174415501-175022206	Deletion	3.7392e-39	GPR52,RABGAP1L,CACYBP,MRPS14
chr2	2q21.2	chr2:133397839-134895429	Deletion	5.5374e-43	LYPD1,NCKAP5,MIR3679
chr2	2q22.1	chr2:139632396-143635257	Deletion	1.1131e-45	LRP1B,LOC647012
chr2	2q34	chr2:211542897-213304241	Deletion	1.2403e-59	hsa-mir-548f-2,MIR548F2
chr2	2q37.3	chr2:242407747-243199373	Deletion	1.4313e-64	hsa-mir-3133,BOK,DTYMK,PDCD1,STK25,ATG4B,THAP4,GAL3ST2,ING5,NEU4,CXXC11,D2HGDH,LOC728323,BOK-AS1
chr3	3p12.1	chr3:81809835-85010415	Deletion	1.3627e-30	LOC440970
chr3	3p14.2	chr3:59026166-61552516	Deletion	2.8101e-55	FHIT
chr3	3p21.1	chr3:52881920-53126213	Deletion	1.6959e-101	SFMBT1
chr3	3p21.31	chr3:46768134-46900727	Deletion	1.0186e-96	PRSS42,PRSS45
chr4	4p15.32	chr4:16894151-17820578	Deletion	1.6691e-09	QDPR,FAM184B,LAP3,DCAF16,MED28,CLRN2
chr4	4q21.3	chr4:86923348-87599204	Deletion	1.7319e-32	MAPK10
chr4	4q27	chr4:122142282-122594618	Deletion	2.24e-22	QRFPR
chr4	4q31.3	chr4:151174077-152021777	Deletion	1.3259e-21	LRBA,MAB21L2
chr4	4q35.2	chr4:187464358-188237193	Deletion	3.5081e-66	FAT1
chr5	5q11.2	chr5:58147278-59794823	Deletion	6.3537e-33	hsa-mir-582,PDE4D,PART1
chr5	5q35.3	chr5:178501397-178980832	Deletion	4.2404e-72	ADAMTS2
chr6	6p21.33	chr6:31210867-31386018	Deletion	2.4963e-09	HLA-B,HLA-C,MICA
chr6	6p25.3	chr6:1100778-2249846	Deletion	0.00045148	FOXF2,FOXC1,GMDS,FOXQ1
chr6	6q13	chr6:73864144-74407290	Deletion	0.0081779	EEF1A1,MTO1,SLC17A5,DDX43,KHDC1,MB21D1,C6orf221,DPPA5,C6orf147,OOEP,KHDC1L
chr7	7q31.1	chr7:109593754-111366832	Deletion	6.6174e-12	LRRN3,IMMP2L,EIF3IP1
chr7	7q36.1	chr7:151798117-152343866	Deletion	4.8842e-28	MLL3,FABP5P3,LOC100128822
chr8	8p23.1	chr8:6939274-8192228	Deletion	3.5462e-184	hsa-mir-548i-3,DEFB4A,SPAG11B,DEFB103B,DEFB104A,DEFB105A,DEFB106A,DEFB107A,FLJ10661,LOC349196,DEFB103A,FAM90A13,FAM90A5,FAM90A7,FAM90A8,FAM90A18,FAM90A9,FAM90A10,DEFB107B,DEFB104B,DEFB106B,DEFB105B,DEFB109P1B,FAM90A14,SPAG11A,FAM90A20,FAM90A19,FAM66B,ZNF705G,FAM66E,LOC100132396,DEFB4B,MIR548I3
chr8	8p23.2	chr8:2085179-6266825	Deletion	8.2904e-74	CSMD1,LOC100287015
chr9	9p21.1	chr9:27572149-28870036	Deletion	1.4655e-35	hsa-mir-876,LINGO2,MIR876
chr9	9p21.3	chr9:21584013-22448737	Deletion	7.4273e-160	CDKN2A,CDKN2B,MTAP,C9orf53,CDKN2B-AS1
chr9	9p23	chr9:8217798-12693435	Deletion	3.9937e-49	PTPRD
chr10	10p11.21	chr10:34058776-35343336	Deletion	1.0245e-33	PARD3
chr10	10p12.1	chr10:27144210-27298585	Deletion	1.9506e-13	LINC00202
chr10	10q23.31	chr10:89588472-90034038	Deletion	1.5768e-08	PTEN,KLLN
chr11	11p13	chr11:33088566-33568171	Deletion	1.0556e-49	CSTF3,HIPK3,LINC00294,LOC338739
chr11	11p15.4	chr11:4940255-4978381	Deletion	1.9329e-237	OR51G1,OR51A4,OR51A2
chr11	11p15.4	chr11:5799677-5844352	Deletion	1.5864e-210	OR52N1,OR52N2
chr11	11q22.3	chr11:107499983-108100768	Deletion	1.3594e-64	ACAT1,NPAT,SLN,CUL5,SLC35F2,RAB39A
chr12	12p13.2	chr12:12502245-12637640	Deletion	3.855e-07	LOH12CR1,LOH12CR2
chr12	12p13.33	chr12:2102497-2873645	Deletion	9.3398e-05	CACNA1C,LOC100652846
chr13	13q12.11	chr13:1-23473289	Deletion	3.5398e-27	FGF9,GJA3,GJB2,TUBA3C,ZMYM2,IFT88,ZMYM5,SAP18,GJB6,LATS2,CRYL1,IL17D,MPHOSPH8,PSPC1,XPO4,MRP63,TPTE2,N6AMT2,SKA3,EFHA1,ZDHHC20,PHF2P1,ANKRD20A9P,LINC00442,BASP1P1,ANKRD26P3,LINC00421,MIR4499
chr13	13q14.2	chr13:47466649-49283248	Deletion	7.6449e-16	RCBTB2,RB1,SUCLA2,ITM2B,LPAR6,MED4,NUDT15
chr14	14q32.33	chr14:105957370-107349540	Deletion	8.1664e-110	ELK2AP,ADAM6,KIAA0125,TMEM121,C14orf80,LINC00226,LINC00221
chr16	16p13.11	chr16:14775533-15154897	Deletion	6.7429e-62	hsa-mir-1972-1,hsa-mir-3180-1,NPIP,PDXDC1,NOMO1,NTAN1,ABCC6P2,MIR3180-3,MIR3180-1,MIR3179-2,MIR3180-2,MIR3179-1,MIR3179-3
chr16	16q23.1	chr16:78064108-79627931	Deletion	2.1995e-05	WWOX
chr16	16q23.3	chr16:82203743-83843431	Deletion	7.6794e-11	hsa-mir-3182,CDH13,MIR3182
chr17	17q21.31	chr17:44095725-44849348	Deletion	8.3336e-26	NSF,LRRC37A,ARL17A,KIAA1267,LRRC37A2,LOC644246,NSFP1,ARL17B
chr18	18q12.3	chr18:39659178-40325617	Deletion	2.5123e-53	LOC284260
chr18	18q23	chr18:77835011-78077248	Deletion	1.8465e-65	ADNP2,PARD6G,LOC100130522
chr19	19p13.3	chr19:1-2183174	Deletion	1.2476e-11	hsa-mir-1909,hsa-mir-3187,hsa-mir-1302-11,ATP5D,AZU1,HCN2,BSG,CDC34,CIRBP,CNN2,CSNK1G2,CFD,ARID3A,EFNA2,ELANE,GAMT,MKNK2,GPX4,GZMM,PALM,POLR2E,POLRMT,PRTN3,PTBP1,RPS15,STK11,TCF3,MADCAM1,PPAP2C,AP3D1,MED16,FSTL3,APC2,ABCA7,UQCR11,SBNO2,HMHA1,SHC2,DAZAP1,FGF22,THEG,MBD3,MIER2,PCSK4,C19orf24,BTBD2,RNF126,WDR18,REXO1,LPPR3,OR4F17,FAM108A1,KLF16,KISS1R,MUM1,MIDN,R3HDM4,C19orf6,TPGS1,REEP6,IZUMO4,SCAM…
chr19	19q13.31	chr19:43412533-43731158	Deletion	1.0342e-14	PSG2,PSG4,PSG5,PSG7,PSG11
chr19	19q13.42	chr19:55323250-55347177	Deletion	1.6694e-09	KIR3DL1
chr20	20p13	chr20:1461664-1571362	Deletion	5.1938e-222	SIRPD
chr21	21q21.1	chr21:16014998-26215699	Deletion	0.01106	hsa-mir-548x,hsa-mir-125b-2,hsa-let-7c,CXADR,NCAM2,TMPRSS15,NRIP1,BTG3,USP25,CHODL-AS1,LINC00308,C21orf91,CHODL,C21orf91-OT1,D21S2088E,LINC00317,LINC00320,LINC00478,MIRLET7C,MIR125B2,MIR99A,C21orf37
