# Supplementary material for: The Landscape of Somatic Copy Number Alterations in Head and Neck Squamous Cell Carcinoma
Source: Front Oncol. 2020 Mar 12;10:321. doi: 10.3389/fonc.2020.00321 (PMC7080958; doi:10.3389/fonc.2020.00321)
Supplement: Supplementary file 4 [file Table_4.XLS]

## Sheet: Supplementary Table 4
Supplementary Table 4. The COSMIC genes that were detected by GISTIC algorithm.
Gene symbol	Entrez Gene ID	Chromosome	Chr Band	Start	End	Length	Description
AKT1	207	chr14	14q32.32	105236678	105258980	22302	v-akt murine thymoma viral oncogene homolog 1
ASPSCR1	79058	chr17	17q25	79935523	79975198	39675	alveolar soft part sarcoma chromosome region candidate 1
BIRC3	330	chr11	11q22	102195241	102207833	12592	baculoviral IAP repeat-containing 3
CANT1	124583	chr17	17q25	76989632	76993704	4072	calcium activated nucleotidase 1
CBFA2T3	863	chr16	16q24	88943384	89043215	99831	core-binding factor runt domain alpha subunit 2; translocated to 3 (MTG-16)
CD274	29126	chr9	9p24	5456114	5467862	11748	CD274 molecule
CDK6	1021	chr7	7q21-q22	92244454	92462637	218183	cyclin-dependent kinase 6
CDKN2A	1029	chr9	9p21	21968228	21974826	6598	cyclin-dependent kinase inhibitor 2A (p16(INK4a)) gene
EGFR	1956	chr7	7p12.3-p12.1	55086971	55273310	186339	epidermal growth factor receptor (erythroblastic leukemia viral (v-erb-b) oncogene homolog avian)
ERBB2	2064	chr17	17q21.1	37856492	37884297	27805	v-erb-b2 erythroblastic leukemia viral oncogene homolog 2 neuro/glioblastoma derived oncogene homolog (avian)
FAT1	2195	chr4	4q35.2	187509746	187630981	121235	FAT atypical cadherin 1
FGFR1	2260	chr8	8p11.2-p11.1	38271146	38314964	43818	fibroblast growth factor receptor 1
FHIT	2272	chr3	3p14.2	59737952	60522695	784743	fragile histidine triad gene
FSTL3	10272	chr19	19p13	676424	681708	5284	follistatin-like 3 (secreted glycoprotein)
GNA11	2767	chr19	19p13.3	3094650	3121177	26527	guanine nucleotide binding protein (G protein) alpha 11 (Gq class)
LRP1B	53353	chr2	2q21.2	140990755	142888298	1897543	LDL receptor related protein 1B
MAP2K2	5605	chr19	19p13.3	4090596	4123872	33276	mitogen-activated protein kinase kinase 2
MDM2	4193	chr12	12q15	69202258	69233629	31371	Mdm2 p53 binding protein homolog
NFE2L2	4780	chr2	2q31	178095513	178129304	33791	nuclear factor (erythroid-derived 2)-like 2 (NRF2)
PDCD1LG2	80380	chr9	9p24.2	5522547	5569959	47412	programmed cell death 1 ligand 2
PIK3CA	5290	chr3	3q26.3	178916614	178952152	35538	phosphoinositide-3-kinase catalytic alpha polypeptide
PTEN	5728	chr10	10q23.3	89624227	89725229	101002	phosphatase and tensin homolog gene
PTPRD	5789	chr9	9p24.1-p23	8317874	8733843	415969	protein tyrosine phosphatase receptor type D
RB1	5925	chr13	13q14	48878049	49054207	176158	retinoblastoma gene
RECQL4	9401	chr8	8q24.3	145736814	145743168	6354	RecQ protein-like 4
RNF213	57674	chr17	17q25.3	78313949	78367298	53349	ring finger protein 213
STK11	6794	chr19	19p13.3	1206913	1226646	19733	serine/threonine kinase 11 gene (LKB1)
TCF3	6929	chr19	19p13.3	1611706	1650247	38541	transcription factor 3 (E2A immunoglobulin enhancer binding factors E12/E47)
TFEB	7942	chr6	6p21	41652337	41658951	6614	transcription factor EB
U2AF1	7307	chr21	21q22.3	44513212	44527604	14392	U2 small nuclear RNA auxiliary factor 1
WHSC1L1	54904	chr8	8p12	38175474	38205689	30215	Wolf-Hirschhorn syndrome candidate 1-like 1 (NSD3)
