# Supplementary material for: The Landscape of Somatic Copy Number Alterations in Head and Neck Squamous Cell Carcinoma
Source: Front Oncol. 2020 Mar 12;10:321. doi: 10.3389/fonc.2020.00321 (PMC7080958; doi:10.3389/fonc.2020.00321)
Supplement: Supplementary file 5 [file Table_5.XLS]

## Sheet: Supplementary Table 5
Supplementary Table 5. Chromothripsis cases detected by CTLPScanner.
arrayID	Chrom	Start	End	SwitchNo	LR	log10(LR)
GSM1149556	8	110000001	140000000	29	4.94435e+22	22.6941
GSM1149558	8	110000001	140000000	26	1.07637e+27	27.032
GSM1149573	3	97683515	198022430	28	6.99611e+22	22.8449
GSM1149599	2	20000001	69691432	21	1.77104e+10	10.2482
GSM1149622	12	70000001	132435964	23	1.18518e+23	23.0738
GSM1149630	2	80000001	142435964	25	1.66901e+11	11.2225
GSM1149635	12	1	40000000	21	5.34715e+19	19.7281
GSM1149636	8	1	140273252	31	2.75524e+28	28.4402
GSM1149689	10	40000001	128827254	27	6.44021e+10	10.8089
GSM1149695	19	10000001	56944323	26	8.74428e+11	11.9417
GSM1149696	6	25000001	65000000	26	1.19824e+27	27.0785
GSM1149715	6	25000001	71944323	24	1.15711e+17	17.0634
GSM1149739	4	50000001	182349534	32	3.28034e+15	15.5159
GSM1149741	5	1	30000000	20	1.88917e+18	18.2763
GSM1377041	9	5000001	35000000	21	3.39177e+13	13.5304
GSM1377043	3	135000001	181944323	36	1.2125e+32	32.0837
GSM1615022	22	1	46944323	20	1.45055e+19	19.1615
GSM1679476	8	1	30000000	30	5.84317e+10	10.7666
GSM1679484	8	1	30000000	21	1.34791e+10	10.1297
GSM1679486	6	25000001	55000000	23	4.54504e+15	15.6575
GSM1679486	7	55000001	104691432	30	3.58136e+15	15.554
GSM1679498	8	1	62435964	23	1.51202e+12	12.1796
GSM1679500	8	1	49691432	65	4.52665e+23	23.6558
GSM1679502	6	20000001	82435964	50	4.05043e+16	16.6075
GSM1679510	16	60000001	90000000	32	2.8654e+10	10.4572
GSM1679514	11	65000001	105000000	33	5.83031e+27	27.7657
GSM1679516	9	5000001	45000000	21	3.78846e+13	13.5785
GSM1679522	8	1	40000000	24	3.90262e+24	24.5914
GSM1679526	12	1	76117153	46	2.61243e+17	17.417
GSM1679528	8	1	30000000	20	1.60542e+18	18.2056
GSM1679534	11	1	46944323	27	8.95537e+15	15.9521
GSM1679540	8	1	30000000	22	360767161359544	14.5572
GSM1679550	1	219250621	249250621	41	3.83227e+10	10.5835
GSM1679550	8	65000001	141117153	72	6.76833e+10	10.8305
GSM1679550	9	1	30000000	42	1.4884e+11	11.1727
GSM1679572	4	5000001	185857866	67	2.98609e+11	11.4751
GSM1679572	7	105000001	145000000	33	2.06068e+15	15.314
GSM1679578	6	5000001	35000000	26	9.83624e+18	18.9928
GSM1679578	8	1	40000000	25	7.0369e+13	13.8474
GSM1679580	10	15000001	45000000	21	1.35506e+10	10.132
GSM1679580	11	75000001	105000000	25	5.878e+13	13.7692
GSM1679582	12	5000001	35000000	20	1.75961e+18	18.2454
GSM1679586	22	11304566	51304566	25	1.01813e+18	18.0078
GSM1679592	8	1	40000000	29	1.05983e+12	12.0252
GSM1679606	8	1	46944323	40	328721864595909	14.5168
GSM1679612	1	140000001	170000000	26	6.62049e+11	11.8209
GSM1679612	9	1	40000000	41	4.31653e+19	19.6351
GSM1679612	16	60354753	90354753	26	6.62049e+11	11.8209
GSM1679616	2	130000001	160000000	29	5.15057e+22	22.7119
GSM1679622	19	5000001	54691432	20	4.52142e+12	12.6553
GSM2274596	20	13334088	63025520	25	1.30494e+27	27.1156
GSM301577	11	1	114142980	49	3.01378e+13	13.4791
GSM301579	11	45000001	107435964	24	1.3115e+13	13.1178
GSM617686	9	5000001	45000000	20	5.25004e+18	18.7202
GSM617695	18	1	63811651	61	4.14337e+72	72.6174
GSM792247	11	2656982	135006516	25	7.41408e+29	29.8701
GSM822555	16	20000001	82435964	21	6.35894e+13	13.8034
GSM827230	12	1	46944323	20	1.45055e+19	19.1615
GSM827311	18	1	30000000	20	2.76653e+18	18.4419
GSM901092	11	40000001	102435964	21	2.17114e+10	10.3367
GSM901092	18	1	30000000	23	2.34958e+22	22.371
GSM901097	6	20000001	66944323	25	1.32188e+18	18.1212
GSM901098	7	60000001	100000000	30	6.73805e+12	12.8285
GSM966685	1	90000001	248821424	29	8.08543e+10	10.9077
GSM966863	6	90000001	130000000	38	5.18523e+19	19.7148
GSM966863	13	50000001	90000000	36	8.08935e+17	17.9079
GSM966907	5	50000001	126117153	26	1.03928e+10	10.0167
TCGA-BA-6872-01A-11D-1869-01	11	25000001	71944323	22	671736131686909	14.8272
TCGA-BA-7269-01A-11D-2010-01	11	55000001	133774742	39	2.51913e+18	18.4012
TCGA-BA-A6DE-01A-22D-A31K-01	10	40000001	70000000	20	3.453e+12	12.5382
TCGA-CN-4740-01A-01D-1432-01	6	40000001	70000000	24	6.59813e+23	23.8194
TCGA-CN-5363-01A-01D-1432-01	9	1	40000000	23	5.65701e+15	15.7526
TCGA-CN-6995-01A-31D-2010-01	11	45000001	75000000	22	1.10614e+21	21.0438
TCGA-CN-A49A-01A-11D-A24C-01	2	90000001	204142980	48	5.24095e+15	15.7194
TCGA-CN-A49A-01A-11D-A24C-01	14	25000001	71944323	32	2.15192e+17	17.3328
TCGA-CQ-5323-01A-01D-1682-01	11	45000001	75000000	26	5.71765e+26	26.7572
TCGA-CQ-7067-01A-11D-2228-01	15	72531392	102531392	27	1.65233e+28	28.2181
TCGA-CR-6478-01A-11D-1869-01	6	5000001	35000000	20	1.96448e+18	18.2932
TCGA-CR-7398-01A-11D-2010-01	12	1	49691432	20	4.06803e+12	12.6094
TCGA-CV-5430-01A-02D-1682-01	12	1	88827254	30	1.00187e+16	16.0008
TCGA-CV-5434-01A-01D-1682-01	9	1	46944323	26	1.11545e+15	15.0475
TCGA-CV-5436-01A-01D-1510-01	16	45000001	75000000	26	1.21895e+19	19.086
TCGA-CV-5979-01A-11D-1682-01	5	25000001	55000000	69	5.42575e+81	81.7345
TCGA-CV-5979-01A-11D-1682-01	11	60000001	106944323	28	8.30129e+16	16.9191
TCGA-CV-5979-01A-11D-1682-01	14	60000001	106944323	23	1.12437e+12	12.0509
TCGA-CV-6933-01A-11D-1910-01	7	50000001	112435964	24	1.30156e+13	13.1145
TCGA-CV-6942-01A-21D-2010-01	11	15000001	93774742	28	2.70885e+22	22.4328
TCGA-CV-6948-01A-11D-1910-01	22	11304566	51304566	26	8.03649e+11	11.9051
TCGA-CV-6953-01A-11D-1910-01	18	1960095	78077248	28	3.6009e+17	17.5564
TCGA-CV-7103-01A-21D-2010-01	3	160000001	190000000	21	4.77541e+19	19.679
TCGA-CV-7178-01A-21D-2010-01	5	35000001	65000000	23	2.29449e+22	22.3607
TCGA-CV-7407-01A-11D-2077-01	3	135000001	197435964	57	1.2781e+40	40.1066
TCGA-CV-7415-01A-11D-2077-01	3	1	78774742	30	1.49414e+13	13.1744
TCGA-CX-7086-01A-11D-2077-01	22	15000001	45000000	32	9.09712e+20	20.9589
TCGA-D6-6827-01A-11D-1910-01	13	25000001	113827254	45	7.94632e+27	27.9002
TCGA-DQ-7591-01A-11D-2077-01	1	1	46944323	22	1.35211e+11	11.131
TCGA-IQ-A61H-01A-11D-A30D-01	4	1	88827254	48	1.65606e+27	27.2191
TCGA-IQ-A61K-01A-11D-A30D-01	10	45000001	94691432	27	3.29775e+20	20.5182
TCGA-IQ-A61O-01A-11D-A30D-01	8	5000001	51944323	23	6.91287e+15	15.8397
TCGA-KU-A66T-01A-11D-A30D-01	8	25000001	55000000	22	392634225476060	14.594
TCGA-MT-A7BN-01A-12D-A34I-01	6	100000001	130000000	54	3.74379e+47	47.5733
TCGA-QK-A8Z9-01B-11D-A390-01	4	141462844	191154276	99	4.03818e+94	94.6062
TCGA-RS-A6TO-01A-32D-A34I-01	19	20000001	50000000	23	3.62e+22	22.5587
TCGA-UF-A7JV-01A-11D-A34I-01	11	5000001	105338915	23	4.54608e+12	12.6576
TCGA-WA-A7GZ-01A-11D-A34I-01	8	1	46944323	25	1.33013e+11	11.1239
