# Supplementary material for: The Landscape of Somatic Copy Number Alterations in Head and Neck Squamous Cell Carcinoma
Source: Front Oncol. 2020 Mar 12;10:321. doi: 10.3389/fonc.2020.00321 (PMC7080958; doi:10.3389/fonc.2020.00321)
Supplement: Supplementary file 6 [file Table_6.XLS]

## Sheet: Supplementary Table 6
Supplementary Table 6. The genomic regions that were significantly enriched for breakpoints of chromosomal rearrangements.
Chromosome	Chr arm	Start	End	Description
1	p	20000	1020000	Overlap with common fragile sites
1	p	1020000	2020000	Overlap with common fragile sites
1	p	12020000	13020000	Overlap with common fragile sites
1	p	16020000	17020000	Overlap with common fragile sites
1	p	17020000	18020000	Overlap with common fragile sites
1	p	25020000	26020000	Overlap with common fragile sites
1	p	35020000	36020000
1	p	72020000	73020000	Overlap with common fragile sites
1	p	104020000	105020000	Overlap with non-fragile regions
1	p	108020000	109020000
1	p	110020000	111020000
1	p	111020000	112020000
1	p	112020000	113020000
1	p	120020000	121020000	Overlap with non-fragile regions
2	p	4020000	5020000
2	p	34020000	35020000
2	p	35020000	36020000
2	p	37020000	38020000
2	p	52020000	53020000	Overlap with common fragile sites
2	p	87020000	88020000
2	p	89020000	90020000
3	p	20000	1020000
3	p	4020000	5020000
3	p	11020000	12020000
3	p	41020000	42020000
3	p	46020000	47020000
3	p	50020000	51020000
3	p	53020000	54020000
3	p	60020000	61020000	Overlap with common fragile sites
3	p	65020000	66020000	Overlap with non-fragile regions
3	p	68020000	69020000	Overlap with non-fragile regions
3	p	75020000	76020000	Overlap with non-fragile regions
3	p	84020000	85020000	Overlap with non-fragile regions
4	p	20000	1020000	Overlap with non-fragile regions
4	p	4020000	5020000	Overlap with non-fragile regions
4	p	9020000	10020000	Overlap with common fragile sites
4	p	10020000	11020000	Overlap with common fragile sites
4	p	34020000	35020000	Overlap with common fragile sites
5	p	20000	1020000
5	p	12020000	13020000
5	p	17020000	18020000
5	p	21020000	22020000	Overlap with common fragile sites
5	p	32020000	33020000
6	p	20000	1020000	Overlap with non-fragile regions
6	p	26020000	27020000	Overlap with non-fragile regions
6	p	29020000	30020000	Overlap with non-fragile regions
6	p	31020000	32020000	Overlap with non-fragile regions
6	p	32020000	33020000	Overlap with non-fragile regions
6	p	57020000	58020000	Overlap with non-fragile regions
7	p	20000	1020000	Overlap with common fragile sites
7	p	1020000	2020000	Overlap with common fragile sites
7	p	2020000	3020000	Overlap with common fragile sites
7	p	3020000	4020000	Overlap with common fragile sites
7	p	6020000	7020000	Overlap with common fragile sites
7	p	38020000	39020000	Overlap with non-fragile regions
7	p	53020000	54020000	Overlap with non-fragile regions
7	p	54020000	55020000
7	p	55020000	56020000
7	p	56020000	57020000
8	p	20000	1020000
8	p	2020000	3020000
8	p	3020000	4020000
8	p	4020000	5020000
8	p	5020000	6020000
8	p	6020000	7020000
8	p	7020000	8020000
8	p	8020000	9020000
8	p	11020000	12020000
8	p	12020000	13020000	Overlap with non-fragile regions
8	p	13020000	14020000	Overlap with non-fragile regions
8	p	15020000	16020000	Overlap with non-fragile regions
8	p	16020000	17020000	Overlap with non-fragile regions
8	p	24020000	25020000
8	p	38020000	39020000	Overlap with non-fragile regions
8	p	39020000	40020000
8	p	40020000	41020000
8	p	42020000	43020000
9	p	20000	1020000
9	p	5020000	6020000
9	p	6020000	7020000
9	p	8020000	9020000	Overlap with non-fragile regions
9	p	9020000	10020000	Overlap with non-fragile regions
9	p	10020000	11020000	Overlap with non-fragile regions
9	p	21020000	22020000
9	p	22020000	23020000
9	p	23020000	24020000
9	p	24020000	25020000
9	p	28020000	29020000
9	p	38020000	39020000
9	p	39020000	40020000
9	p	41020000	42020000	Overlap with non-fragile regions
9	p	43020000	44020000	Overlap with non-fragile regions
9	p	44020000	45020000	Overlap with non-fragile regions
9	p	45020000	46020000	Overlap with non-fragile regions
10	p	20000	1020000
10	p	1020000	2020000
10	p	17020000	18020000
10	p	18020000	19020000
10	p	34020000	35020000
11	p	3020000	4020000
11	p	4020000	5020000
11	p	5020000	6020000
11	p	18020000	19020000	Overlap with common fragile sites
11	p	33020000	34020000	Overlap with common fragile sites
11	p	48020000	49020000
11	p	49020000	50020000
11	p	50020000	51020000
12	p	20000	1020000
12	p	1020000	2020000
12	p	2020000	3020000
12	p	7020000	8020000
12	p	8020000	9020000
12	p	9020000	10020000
12	p	10020000	11020000
12	p	11020000	12020000
12	p	31020000	32020000
16	p	20000	1020000	Overlap with non-fragile regions
16	p	14020000	15020000	Overlap with non-fragile regions
16	p	15020000	16020000
16	p	16020000	17020000	Overlap with non-fragile regions
16	p	18020000	19020000	Overlap with non-fragile regions
16	p	19020000	20020000	Overlap with non-fragile regions
16	p	21020000	22020000	Overlap with non-fragile regions
16	p	22020000	23020000
16	p	31020000	32020000
16	p	32020000	33020000
16	p	33020000	34020000
17	p	15020000	16020000
17	p	16020000	17020000
17	p	18020000	19020000
17	p	19020000	20020000
17	p	21020000	22020000
19	p	20000	1020000	Overlap with non-fragile regions
19	p	19020000	20020000
19	p	20020000	21020000
20	p	20000	1020000
20	p	1020000	2020000
20	p	11020000	12020000	Overlap with common fragile sites
20	p	14020000	15020000	Overlap with non-fragile regions
1	q	143900000	144900000	Overlap with common fragile sites
1	q	144900000	145900000	Overlap with common fragile sites
1	q	147900000	148900000	Overlap with common fragile sites
1	q	148900000	149900000	Overlap with common fragile sites
1	q	151900000	152900000	Overlap with common fragile sites
1	q	160900000	161900000
1	q	195900000	196900000	Overlap with common fragile sites
1	q	242900000	243900000	Overlap with common fragile sites
1	q	245900000	246900000	Overlap with common fragile sites
1	q	247900000	248900000	Overlap with common fragile sites
2	q	97800000	98800000
2	q	107800000	108800000	Overlap with non-fragile regions
2	q	113800000	114800000	Overlap with non-fragile regions
2	q	130800000	131800000	Overlap with non-fragile regions
2	q	131800000	132800000	Overlap with non-fragile regions
2	q	132800000	133800000	Overlap with non-fragile regions
2	q	133800000	134800000	Overlap with non-fragile regions
2	q	140800000	141800000	Overlap with non-fragile regions
2	q	141800000	142800000	Overlap with non-fragile regions
2	q	146800000	147800000
2	q	152800000	153800000
2	q	179800000	180800000	Overlap with common fragile sites
2	q	186800000	187800000	Overlap with common fragile sites
2	q	202800000	203800000	Overlap with common fragile sites
2	q	241800000	242800000	Overlap with common fragile sites
3	q	98900000	99900000
3	q	127900000	128900000
3	q	128900000	129900000
3	q	161900000	162900000
3	q	172900000	173900000
3	q	175900000	176900000
3	q	184900000	185900000	Overlap with common fragile sites
3	q	188900000	189900000
3	q	194900000	195900000
3	q	196900000	197900000
4	q	63700000	64700000	Overlap with non-fragile regions
4	q	64700000	65700000	Overlap with non-fragile regions
4	q	68700000	69700000	Overlap with non-fragile regions
4	q	69700000	70700000
4	q	86700000	87700000
4	q	91700000	92700000	Overlap with common fragile sites
4	q	160700000	161700000
4	q	161700000	162700000
4	q	186700000	187700000
4	q	189700000	190700000
5	q	56700000	57700000
5	q	58700000	59700000
5	q	68700000	69700000
5	q	69700000	70700000
5	q	96700000	97700000	Overlap with common fragile sites
5	q	149700000	150700000
5	q	154700000	155700000
5	q	176700000	177700000
5	q	178700000	179700000
5	q	179700000	180700000
6	q	66300000	67300000	Overlap with non-fragile regions
6	q	74300000	75300000
6	q	77300000	78300000	Overlap with non-fragile regions
6	q	78300000	79300000	Overlap with non-fragile regions
6	q	103300000	104300000
6	q	162300000	163300000	Overlap with common fragile sites
7	q	61700000	62700000	Overlap with non-fragile regions
7	q	62700000	63700000	Overlap with non-fragile regions
7	q	63700000	64700000	Overlap with non-fragile regions
7	q	64700000	65700000	Overlap with non-fragile regions
7	q	75700000	76700000	Overlap with common fragile sites
7	q	91700000	92700000	Overlap with common fragile sites
7	q	96700000	97700000	Overlap with non-fragile regions
7	q	101700000	102700000	Overlap with common fragile sites
7	q	108700000	109700000
7	q	109700000	110700000
7	q	110700000	111700000
7	q	133700000	134700000	Overlap with non-fragile regions
7	q	141700000	142700000
7	q	142700000	143700000	Overlap with non-fragile regions
7	q	143700000	144700000	Overlap with non-fragile regions
8	q	115100000	116100000	Overlap with non-fragile regions
8	q	137100000	138100000	Overlap with non-fragile regions
8	q	141100000	142100000	Overlap with common fragile sites
8	q	144100000	145100000	Overlap with common fragile sites
9	q	67700000	68700000
9	q	68700000	69700000
9	q	69700000	70700000
9	q	116700000	117700000	Overlap with common fragile sites
9	q	139700000	140700000
10	q	42300000	43300000	Overlap with common fragile sites
10	q	45300000	46300000	Overlap with common fragile sites
10	q	46300000	47300000	Overlap with common fragile sites
10	q	47300000	48300000	Overlap with common fragile sites
10	q	48300000	49300000	Overlap with common fragile sites
10	q	51300000	52300000	Overlap with common fragile sites
10	q	58300000	59300000
10	q	67300000	68300000
10	q	81300000	82300000	Overlap with non-fragile regions
10	q	88300000	89300000	Overlap with non-fragile regions
10	q	89300000	90300000	Overlap with non-fragile regions
10	q	122300000	123300000	Overlap with common fragile sites
10	q	134300000	135300000	Overlap with non-fragile regions
11	q	66700000	67700000	Overlap with non-fragile regions
11	q	67700000	68700000	Overlap with non-fragile regions
11	q	68700000	69700000	Overlap with common fragile sites
11	q	69700000	70700000	Overlap with common fragile sites
11	q	70700000	71700000	Overlap with common fragile sites
11	q	71700000	72700000	Overlap with non-fragile regions
11	q	80700000	81700000	Overlap with non-fragile regions
11	q	88700000	89700000	Overlap with non-fragile regions
11	q	100700000	101700000
11	q	102700000	103700000
12	q	55200000	56200000	Overlap with non-fragile regions
12	q	57200000	58200000	Overlap with non-fragile regions
12	q	99200000	100200000
12	q	131200000	132200000	Overlap with common fragile sites
12	q	132200000	133200000	Overlap with common fragile sites
13	q	37500000	38500000	Overlap with non-fragile regions
13	q	52500000	53500000	Overlap with non-fragile regions
13	q	57500000	58500000	Overlap with non-fragile regions
13	q	63500000	64500000	Overlap with non-fragile regions
13	q	68500000	69500000	Overlap with non-fragile regions
13	q	73500000	74500000
14	q	19100000	20100000
14	q	20100000	21100000
14	q	21100000	22100000
14	q	22100000	23100000
14	q	24100000	25100000	Overlap with non-fragile regions
14	q	41100000	42100000	Overlap with non-fragile regions
14	q	73100000	74100000	Overlap with non-fragile regions
14	q	86100000	87100000	Overlap with non-fragile regions
14	q	105100000	106100000
14	q	106100000	107100000
15	q	20700000	21700000
15	q	21700000	22700000
15	q	22700000	23700000
15	q	23700000	24700000
15	q	24700000	25700000
15	q	29700000	30700000
15	q	30700000	31700000
15	q	31700000	32700000
15	q	32700000	33700000	Overlap with non-fragile regions
15	q	33700000	34700000	Overlap with non-fragile regions
15	q	34700000	35700000	Overlap with non-fragile regions
15	q	56700000	57700000
15	q	76700000	77700000
15	q	82700000	83700000
15	q	97700000	98700000
16	q	55600000	56600000
16	q	69600000	70600000	Overlap with common fragile sites
16	q	70600000	71600000	Overlap with common fragile sites
16	q	73600000	74600000	Overlap with non-fragile regions
16	q	77600000	78600000	Overlap with non-fragile regions
16	q	78600000	79600000	Overlap with non-fragile regions
16	q	82600000	83600000	Overlap with non-fragile regions
16	q	83600000	84600000	Overlap with non-fragile regions
17	q	33800000	34800000	Overlap with non-fragile regions
17	q	37800000	38800000	Overlap with non-fragile regions
17	q	38800000	39800000
17	q	42800000	43800000
17	q	43800000	44800000
17	q	53800000	54800000	Overlap with non-fragile regions
18	q	20000000	21000000
18	q	45000000	46000000	Overlap with non-fragile regions
18	q	48000000	49000000	Overlap with non-fragile regions
19	q	35600000	36600000
19	q	40600000	41600000
19	q	42600000	43600000
19	q	43600000	44600000
19	q	51600000	52600000
19	q	52600000	53600000
19	q	54600000	55600000
20	q	29400000	30400000
20	q	48400000	49400000
20	q	52400000	53400000	Overlap with non-fragile regions
20	q	59400000	60400000
21	q	14300000	15300000
21	q	39300000	40300000	Overlap with non-fragile regions
22	q	17900000	18900000	Overlap with non-fragile regions
22	q	19900000	20900000	Overlap with non-fragile regions
22	q	20900000	21900000	Overlap with non-fragile regions
22	q	21900000	22900000	Overlap with non-fragile regions
22	q	22900000	23900000	Overlap with non-fragile regions
22	q	23900000	24900000	Overlap with non-fragile regions
22	q	24900000	25900000	Overlap with non-fragile regions
22	q	38900000	39900000	Overlap with non-fragile regions
22	q	41900000	42900000
22	q	42900000	43900000
