# Supplementary material for: The Landscape of Somatic Copy Number Alterations in Head and Neck Squamous Cell Carcinoma
Source: Front Oncol. 2020 Mar 12;10:321. doi: 10.3389/fonc.2020.00321 (PMC7080958; doi:10.3389/fonc.2020.00321)
Supplement: Supplementary file 7 [file Table_7.XLS]

## Sheet: Sheet1
Supplementary Table 7. The detailed information of samples in the sub-cluster of nasopharynx tumors and HPV+ tumors.
ID	Site	HPV	Grade	Gender	Tobacco	Alcohol
GSM1149559	Hypopharynx	Negative	Poor	Male	Yes	No
GSM1149600	Oropharynx	Negative	Well	Male	Yes	Yes
GSM1149601	Oral cavity	Negative	Moderate	Male	Yes	Yes
GSM1149606	Oropharynx	Positive	Poor	Male	Yes	Yes
GSM1149615	Larynx	Negative	Well	Male	Yes	Yes
GSM1149616	Oropharynx	Positive	Moderate	Male	Yes	Yes
GSM1149631	Oropharynx	Negative	Moderate	Male	Yes	Yes
GSM1149636	Sinonasal	Negative	NA	Female	No	No
GSM1149639	Oropharynx	Positive	Well	Female	No	No
GSM1149647	Oropharynx	Negative	Poor	Male	Yes	No
GSM1149663	Larynx	Negative	Moderate	Male	Yes	No
GSM1149665	Hypopharynx	Negative	Moderate	Male	Yes	Yes
GSM1149672	Hypopharynx	Negative	Well	Male	Yes	Yes
GSM1149681	Larynx	Negative	Moderate	Male	Yes	Yes
GSM1149691	Oropharynx	Positive	Well	Female	No	No
GSM1149697	Oropharynx	Positive	Well	Male	No	Yes
GSM1149698	Oropharynx	Positive	Well	Male	No	Yes
GSM1149700	Hypopharynx	Negative	NA	Male	Yes	Yes
GSM1149714	Hypopharynx	Negative	Moderate	Male	Yes	No
GSM1149716	Oropharynx	Positive	Moderate	Male	Yes	Yes
GSM1149735	Hypopharynx	Negative	Poor	Male	Yes	Yes
GSM1149742	Oropharynx	Positive	Moderate	Male	No	No
GSM1149744	Hypopharynx	Negative	Poor	Male	Yes	Yes
GSM1149753	Oropharynx	Positive	Poor	Male	Yes	No
GSM1241441	Oral cavity	NA	Well	Male	NA	NA
GSM1679528	Oral cavity	Negative	NA	Male	No	NA
GSM2274569	Oral cavity	Negative	Moderate	Male	NA	NA
GSM2274581	Oral cavity	Negative	Well	Female	NA	NA
GSM2274585	Oral cavity	Negative	Moderate	Male	No	No
GSM617691	NA	NA	NA	NA	NA	NA
GSM792236	Oral cavity	NA	NA	Male	NA	NA
GSM792260	Oral cavity	NA	NA	Male	NA	NA
GSM792270	Oral cavity	NA	NA	Male	NA	NA
GSM792283	Oral cavity	NA	NA	Male	NA	NA
GSM822552	Oropharynx	Positive	NA	Male	No	NA
GSM822555	Oral cavity	Negative	NA	Male	No	NA
GSM822557	Larynx	Negative	NA	Male	Yes	NA
GSM822563	Oropharynx	Positive	NA	Male	Yes	NA
GSM822570	Larynx	Negative	NA	Male	No	NA
GSM822572	Oropharynx	Positive	NA	Male	Yes	NA
GSM822575	Larynx	Negative	NA	Male	Yes	NA
GSM822585	Larynx	Negative	NA	Male	Yes	NA
GSM966679	Oral cavity	Negative	Moderate	Female	Yes	No
GSM966682	Oropharynx	Negative	Moderate	Male	Yes	Yes
GSM966683	Larynx	Negative	Poor	Female	Yes	Yes
GSM966865	Oropharynx	Positive	Moderate	Male	No	No
GSM966871	Oropharynx	Positive	Moderate	Male	Yes	No
GSM966878	Oropharynx	Positive	Poor	Male	No	No
GSM966897	Hypopharynx	Negative	Moderate	Male	No	No
GSM966898	Oropharynx	Negative	Moderate	Male	Yes	No
GSM966901	Larynx	Negative	Well	Male	Yes	Yes
GSM966909	Oropharynx	Negative	Moderate	Male	Yes	Yes
GSM966915	Oropharynx	Positive	Poor	Female	Yes	No
TCGA-BA-5153-01A-01D-1432-01	Nasopharynx	Positive	Moderate	Male	No	No
TCGA-BA-5559-01A-01D-1510-01	Nasopharynx	Positive	Poor	Male	No	No
TCGA-BA-A4IH-01A-11D-A25X-01	Nasopharynx	Positive	Poor	Male	Yes	Yes
TCGA-BA-A4II-01A-11D-A25X-01	Oropharynx	Positive	Well	Male	Yes	Yes
TCGA-BB-4223-01A-01D-1432-01	Nasopharynx	Positive	Poor	Male	No	NA
TCGA-BB-4225-01A-01D-1432-01	Nasopharynx	Positive	Poor	Male	Yes	Yes
TCGA-BB-4228-01A-01D-1432-01	Nasopharynx	Positive	NA	Male	Yes	NA
TCGA-BB-7861-01A-11D-2228-01	Nasopharynx	Positive	NA	Male	Yes	NA
TCGA-BB-7866-01A-11D-2228-01	Nasopharynx	Positive	NA	Male	Yes	NA
TCGA-BB-A6UM-01A-12D-A34I-01	Nasopharynx	Positive	NA	Male	Yes	NA
TCGA-CN-4728-01A-01D-1432-01	Oral cavity	Negative	Moderate	Male	Yes	Yes
TCGA-CN-4736-01A-01D-1432-01	Oral cavity	Negative	Moderate	Female	Yes	Yes
TCGA-CN-4741-01A-01D-1432-01	Oral cavity	Positive	Moderate	Male	Yes	NA
TCGA-CN-5356-01A-01D-1432-01	Larynx	Negative	Moderate	Male	Yes	NA
TCGA-CN-5359-01A-01D-1432-01	Oral cavity	Negative	Moderate	Male	Yes	NA
TCGA-CN-5365-01A-01D-1432-01	Nasopharynx	Positive	Moderate	Male	Yes	NA
TCGA-CN-5374-01A-01D-1432-01	Nasopharynx	Positive	Poor	Female	Yes	NA
TCGA-CN-6010-01A-11D-1682-01	Larynx	Negative	Moderate	Male	Yes	Yes
TCGA-CN-6019-01A-11D-1682-01	Oral cavity	Negative	Moderate	Male	Yes	Yes
TCGA-CN-6020-01A-11D-1682-01	Oral cavity	Negative	Moderate	Male	Yes	NA
TCGA-CN-6023-01A-11D-1682-01	Larynx	Negative	NA	Male	Yes	NA
TCGA-CN-A499-01A-11D-A24C-01	Nasopharynx	Positive	Moderate	Female	No	No
TCGA-CN-A49C-01A-11D-A24C-01	Nasopharynx	Positive	NA	Male	Yes	NA
TCGA-CN-A6UY-01A-12D-A34I-01	Nasopharynx	Positive	Moderate	Male	Yes	NA
TCGA-CN-A6V6-01A-12D-A34I-01	Nasopharynx	Positive	NA	Male	Yes	Yes
TCGA-CN-A6V7-01A-12D-A34I-01	Nasopharynx	Positive	NA	Male	No	NA
TCGA-CQ-5323-01A-01D-1682-01	Oral cavity	Positive	Moderate	Male	Yes	Yes
TCGA-CR-5248-01A-01D-2010-01	Nasopharynx	Positive	Poor	Male	Yes	NA
TCGA-CR-5250-01A-01D-1510-01	Nasopharynx	Positive	Poor	Male	Yes	NA
TCGA-CR-6467-01A-11D-1869-01	Nasopharynx	Positive	Poor	Male	Yes	Yes
TCGA-CR-6470-01A-11D-1869-01	Nasopharynx	Positive	Moderate	Male	No	Yes
TCGA-CR-6473-01A-11D-1869-01	Hypopharynx	Positive	Poor	Male	Yes	NA
TCGA-CR-7371-01A-11D-2010-01	Larynx	Negative	Moderate	Female	Yes	NA
TCGA-CR-7385-01A-11D-2010-01	Nasopharynx	Positive	Moderate	Male	Yes	Yes
TCGA-CR-7388-01A-11D-2010-01	Larynx	Negative	Moderate	Female	Yes	NA
TCGA-CR-7404-01A-11D-2128-01	Nasopharynx	Negative	Moderate	Male	No	NA
TCGA-CV-5443-01A-01D-1510-01	Larynx	Positive	Poor	Male	Yes	NA
TCGA-CV-6433-01A-11D-1682-01	Oral cavity	Positive	Poor	Male	Yes	Yes
TCGA-CV-6939-01A-11D-1910-01	Oral cavity	Positive	Poor	Male	No	NA
TCGA-CV-7089-01A-11D-2010-01	Larynx	Negative	Moderate	Male	Yes	No
TCGA-CV-7250-01A-11D-2010-01	Larynx	Negative	Well	Male	Yes	NA
TCGA-CV-7406-01A-11D-2077-01	Nasopharynx	Positive	NA	Male	Yes	Yes
TCGA-CV-7422-01A-21D-2077-01	Larynx	Negative	Poor	Female	Yes	NA
TCGA-CV-A45W-01A-11D-A253-01	Larynx	Negative	Moderate	Male	Yes	NA
TCGA-CV-A45Z-01A-21D-A253-01	Larynx	Negative	Poor	Male	Yes	NA
TCGA-CV-A460-01A-21D-A253-01	Larynx	Negative	Poor	Male	Yes	NA
TCGA-CX-A4AQ-01A-11D-A253-01	Oral cavity	Negative	Poor	Male	Yes	Yes
TCGA-D6-A4ZB-01A-11D-A253-01	Oral cavity	Negative	Moderate	Male	Yes	NA
TCGA-D6-A6EM-01A-21D-A31K-01	Oral cavity	Negative	Moderate	Female	No	NA
TCGA-DQ-7590-01A-11D-2228-01	Nasopharynx	Positive	Poor	Male	Yes	Yes
TCGA-DQ-7591-01A-11D-2077-01	Nasopharynx	Positive	Poor	Male	Yes	Yes
TCGA-DQ-7594-01A-11D-2228-01	Nasopharynx	Positive	Poor	Male	No	Yes
TCGA-DQ-7596-01A-11D-2228-01	Nasopharynx	Positive	Poor	Male	No	Yes
TCGA-HD-8314-01A-11D-2390-01	Nasopharynx	Positive	Poor	Male	No	NA
TCGA-HL-7533-01A-11D-2228-01	Oral cavity	Positive	Poor	Male	Yes	Yes
TCGA-IQ-A61E-01A-22D-A30D-01	Oral cavity	Negative	Moderate	Female	Yes	Yes
TCGA-KU-A6H7-01A-11D-A31K-01	Nasopharynx	Positive	Moderate	Female	Yes	Yes
TCGA-MT-A67G-01A-11D-A30D-01	Nasopharynx	Positive	Moderate	Female	No	Yes
TCGA-MZ-A5BI-01A-31D-A34I-01	Nasopharynx	Positive	NA	Male	NA	No
TCGA-MZ-A6I9-01A-11D-A31K-01	Nasopharynx	Positive	Moderate	Male	Yes	Yes
TCGA-P3-A5Q5-01A-11D-A28Q-01	Nasopharynx	Positive	Poor	Male	Yes	NA
TCGA-P3-A5QE-01A-11D-A28Q-01	Nasopharynx	Positive	Moderate	Male	No	NA
TCGA-P3-A6SW-01A-11D-A34I-01	Nasopharynx	Positive	Poor	Male	Yes	Yes
TCGA-P3-A6T6-01A-11D-A34I-01	Oral cavity	Positive	Poor	Male	No	Yes
TCGA-QK-A6IF-01A-11D-A31K-01	Nasopharynx	Positive	NA	Male	No	Yes
TCGA-RS-A6TO-01A-32D-A34I-01	Oral cavity	Negative	Moderate	Female	No	NA
TCGA-RS-A6TP-01A-12D-A34I-01	Nasopharynx	Positive	Poor	Male	Yes	No
TCGA-T2-A6X0-01A-11D-A34I-01	Nasopharynx	Positive	Moderate	Male	Yes	No
TCGA-TN-A7HI-01A-11D-A34I-01	Nasopharynx	Positive	Poor	Male	Yes	NA
TCGA-TN-A7HJ-01A-12D-A34I-01	Larynx	Negative	Moderate	Male	No	NA
TCGA-TN-A7HL-01A-11D-A34I-01	Hypopharynx	Positive	Moderate	Male	Yes	Yes
TCGA-UP-A6WW-01A-12D-A34I-01	Oral cavity	Positive	Moderate	Male	No	Yes
